# Supplementary material for: Geostatistical analysis of trace elements PXRF dataset of near-surface semi-arid soils from Central Botswana
Source: Data Brief. 2016 Oct 24;9:764–70. doi: 10.1016/j.dib.2016.10.010 (PMC5097954; doi:10.1016/j.dib.2016.10.010)
Supplement: Supplementary file 2 — Supplementary material [file mmc2.xls]

## Sheet: Sheet1
Date	Time	Reading	Mode	Unit	Ti	Ti +/-	V	V +/-	Mn	Mn +/-	Fe	Fe +/-	Rb	Rb +/-	Sr	Sr +/-	Zr	Zr +/-	Th	Th +/-	Instrument SN	Model	Tube Anode	Line ID	STANDARD	DUPLICATE	EASTING (UTM)	NORTHING (UTM)	Sample ID
2015-11-28	1899-12-31 07:41:34	#4-Avg(2)	Soil	PPM	5968	219	459	85	607	34	36399	588	74	2	224	5	641	11	58	9	510890	Delta Premium	Rh	1			628303	7595722	1105433
2015-11-28	1899-12-31 07:44:13	#5-Avg(2)	Soil	PPM	6431	229	481	89	670	36	49420	793	77	2	173	4	455	8	54	8	510890	Delta Premium	Rh	1			628303	7595697	1105434
2015-11-28	1899-12-31 07:47:19	#6-Avg(2)	Soil	PPM	8342	271	388	96	1020	45	68775	1130	85	3	132	3	402	8	66	9	510890	Delta Premium	Rh	1			628303	7595672	1105435
2015-11-28	1899-12-31 07:49:33	#7-Avg(2)	Soil	PPM	5407	205	402	82	422	30	35363	560	71	2	182	4	309	6	40	7	510890	Delta Premium	Rh	1			628303	7595647	1105436
2015-11-28	1899-12-31 07:51:26	#8-Avg(2)	Soil	PPM	4609	188	344	77	384	28	26197	412	75	2	181	4	388	7	35	7	510890	Delta Premium	Rh	1			628303	7595622	1105437
2015-11-28	1899-12-31 07:53:28	#9-Avg(2)	Soil	PPM	5184	197	341	78	407	29	26388	416	73	2	198	4	405	7	43	8	510890	Delta Premium	Rh	1			628303	7595597	1105438
2015-11-28	1899-12-31 07:55:18	#10-Avg(2)	Soil	PPM	5401	201	296	78	351	28	29150	458	78	2	163	3	346	6	58	8	510890	Delta Premium	Rh	1			628303	7595572	1105439
2015-11-28	1899-12-31 07:57:10	#11-Avg(2)	Soil	PPM	5279	199	284	78	466	30	31071	485	82	2	169	4	450	8	62	8	510890	Delta Premium	Rh	1			628303	7595547	1105440
2015-11-28	1899-12-31 07:59:22	#12-Avg(2)	Soil	PPM	7433	245	399	89	616	35	45495	734	79	2	190	4	604	11	128	10	510890	Delta Premium	Rh	1			628303	7595522	1105441
2015-11-28	1899-12-31 08:02:46	#14-Avg(2)	Soil	PPM	8389	270	396	95	797	41	60528	999	60	2	145	3	472	9	62	9	510890	Delta Premium	Rh	1			628303	7595497	1105442
2015-11-28	1899-12-31 08:04:51	#15-Avg(2)	Soil	PPM	7558	272	ND		776	43	58057	1017	56	2	135	3	316	7	44	8	510890	Delta Premium	Rh	1			628303	7595472	1105443
2015-11-28	1899-12-31 08:06:48	#16-Avg(2)	Soil	PPM	9443	310	370	106	924	47	74991	1324	62	2	121	3	348	7	43	8	510890	Delta Premium	Rh	1			628303	7595447	1105444
2015-11-28	1899-12-31 08:08:42	#17-Avg(2)	Soil	PPM	9380	293	ND		756	41	61639	1044	79	3	135	3	547	10	59	9	510890	Delta Premium	Rh	1			628303	7595422	1105445
2015-11-28	1899-12-31 08:10:26	#18-Avg(2)	Soil	PPM	6643	233	528	90	698	37	49982	802	60	2	138	3	286	6	31	7	510890	Delta Premium	Rh	1			628303	7595397	1105446
2015-11-28	1899-12-31 08:12:19	#19-Avg(2)	Soil	PPM	7806	264	481	96	719	40	58767	982	64	2	127	3	293	6	28	7	510890	Delta Premium	Rh	1			628304	7595372	1105447
2015-11-28	1899-12-31 08:13:58	#20-Avg(2)	Soil	PPM	7279	260	422	96	802	42	61630	1044	58	2	129	3	236	5	ND		510890	Delta Premium	Rh	1			628304	7595347	1105448
2015-11-28	1899-12-31 08:15:45	#21-Avg(2)	Soil	PPM	6350	237	411	91	745	39	50932	847	63	2	127	3	221	5	36	7	510890	Delta Premium	Rh	1			628304	7595322	1105449
2015-11-28	1899-12-31 08:17:38	#22-Avg(2)	Soil	PPM	5769	224	420	89	691	38	47715	786	52.6	1.9	131	3	204	4	32	7	510890	Delta Premium	Rh	1			628304	7595297	1105450
2015-11-28	1899-12-31 08:20:41	#23-Avg(2)	Soil	PPM	6180	239	571	94	579	37	41762	718	68	2	159	4	523	10	126	10	510890	Delta Premium	Rh	1			628304	7595272	1105451
2015-11-28	1899-12-31 08:23:10	#24-Avg(2)	Soil	PPM	7157	255	437	95	686	39	47503	810	73	2	144	3	551	10	52	9	510890	Delta Premium	Rh	1			628304	7595247	1105452
2015-11-28	1899-12-31 08:27:38	#25-Avg(2)	Soil	PPM	2830	267	ND		3008	149	129165	2676	17.8	1.6	39.3	1.9	50	2	ND		510890	Delta Premium	Rh	1	AMIS0316				1105453
2015-11-28	1899-12-31 08:29:38	#26-Avg(2)	Soil	PPM	ND		ND		ND		1810	41	ND		3.1	0.4	ND		ND		510890	Delta Premium	Rh	1	DUP	1105436			1105454
2015-11-28	1899-12-31 09:01:20	#32-Avg(2)	Soil	PPM	4608	191	268	77	420	29	32989	518	72	2	165	3	254	5	35	7	510890	Delta Premium	Rh	1	BLANK				1105455
2015-11-28	1899-12-31 09:03:30	#33-Avg(2)	Soil	PPM	4191	203	ND		661	39	48335	809	55	2	117	3	423	8	30	8	510890	Delta Premium	Rh	1			628304	7595222	1105456
2015-11-28	1899-12-31 09:05:08	#34-Avg(2)	Soil	PPM	3876	191	ND		623	36	47071	759	57.2	2	121	3	391	7	27	7	510890	Delta Premium	Rh	1			628304	7595197	1105457
2015-11-28	1899-12-31 09:06:45	#35-Avg(2)	Soil	PPM	4506	202	ND		725	39	52122	842	59	2	121	3	377	7	33	8	510890	Delta Premium	Rh	1			628304	7595172	1105458
2015-11-28	1899-12-31 09:08:25	#36-Avg(2)	Soil	PPM	5239	213	ND		661	37	52253	841	72	2	132	3	307	6	41	8	510890	Delta Premium	Rh	1			628304	7595147	1105459
2015-11-28	1899-12-31 09:10:10	#37-Avg(2)	Soil	PPM	5357	217	333	86	640	37	54242	879	71	2	121	3	356	7	50	8	510890	Delta Premium	Rh	1			628304	7595122	1105460
2015-11-28	1899-12-31 09:11:50	#38-Avg(2)	Soil	PPM	5317	213	ND		916	41	58964	937	68	2	100	2	271	5	44	7	510890	Delta Premium	Rh	1			628304	7595097	1105461
2015-11-28	1899-12-31 09:13:40	#39-Avg(2)	Soil	PPM	5290	215	ND		642	37	59755	959	72	2	121	3	230	5	37	7	510890	Delta Premium	Rh	1			628304	7595072	1105462
2015-11-28	1899-12-31 09:15:18	#40-Avg(2)	Soil	PPM	6699	240	ND		941	43	63343	1028	80	2	121	3	296	6	62	8	510890	Delta Premium	Rh	1			628304	7595047	1105463
2015-11-28	1899-12-31 09:17:00	#41-Avg(2)	Soil	PPM	7075	255	ND		930	44	72695	1211	71	2	107	3	354	7	59	8	510890	Delta Premium	Rh	1			628304	7595022	1105464
2015-11-28	1899-12-31 09:18:38	#42-Avg(2)	Soil	PPM	6932	253	299	95	889	44	73189	1221	67	2	95	3	340	7	61	8	510890	Delta Premium	Rh	1			628304	7594997	1105465
2015-11-28	1899-12-31 09:20:14	#43-Avg(2)	Soil	PPM	7048	251	ND		972	44	66890	1104	65	2	94	2	313	6	56	8	510890	Delta Premium	Rh	1			628304	7594972	1105466
2015-11-28	1899-12-31 09:22:10	#44-Avg(2)	Soil	PPM	6871	251	ND		909	43	64514	1081	60	2	116	3	413	8	ND		510890	Delta Premium	Rh	1			628304	7594947	1105467
2015-11-28	1899-12-31 09:23:46	#45-Avg(2)	Soil	PPM	6479	240	414	92	808	41	55045	915	61	2	150	3	394	7	33	8	510890	Delta Premium	Rh	1			628304	7594922	1105468
2015-11-28	1899-12-31 09:25:24	#46-Avg(2)	Soil	PPM	5981	225	325	87	512	34	46478	760	80	2	136	3	440	8	66	8	510890	Delta Premium	Rh	1			628304	7594897	1105469
2015-11-28	1899-12-31 09:27:08	#47-Avg(2)	Soil	PPM	5506	212	274	82	409	31	41337	664	88	3	139	3	461	8	71	8	510890	Delta Premium	Rh	1			628304	7594872	1105470
2015-11-30	1899-12-31 11:12:34	#69-Avg(2)	Soil	PPM	5331	201	418	80	324	27	27934	443	85	2	214	4	436	8	53	8	510890	Delta Premium	Rh	2			628394	7595762	1105471
2015-11-30	1899-12-31 11:14:30	#70-Avg(2)	Soil	PPM	6910	231	492	87	471	32	41976	666	88	3	214	4	765	13	141	10	510890	Delta Premium	Rh	2			628394	7595737	1105472
2015-11-30	1899-12-31 11:16:36	#71-Avg(2)	Soil	PPM	5387	202	248	79	639	34	42365	653	73	2	146	3	305	6	54	7	510890	Delta Premium	Rh	2			628394	7595712	1105473
2015-11-30	1899-12-31 11:18:36	#72-Avg(2)	Soil	PPM	5500	213	ND		676	36	52487	829	74	2	144	3	348	6	56	8	510890	Delta Premium	Rh	2			628394	7595687	1105474
2015-11-30	1899-12-31 11:20:33	#73-Avg(2)	Soil	PPM	4634	191	257	77	494	31	39830	615	72	2	152	3	337	6	36	7	510890	Delta Premium	Rh	2			628394	7595662	1105475
2015-11-30	1899-12-31 11:23:38	#74-Avg(2)	Soil	PPM	ND		ND		ND		2046	44	ND		2.2	0.4	ND		ND		510890	Delta Premium	Rh	2	BLANK				1105476
2015-11-30	1899-12-31 11:25:42	#75-Avg(2)	Soil	PPM	4603	226	ND		862	48	65573	1149	22.7	1.5	192	4	105	3	ND		510890	Delta Premium	Rh	2	AMIS0329				1105477
2015-11-30	1899-12-31 11:27:37	#76-Avg(2)	Soil	PPM	7734	259	397	93	526	35	42843	722	86	3	211	5	711	13	90	10	510890	Delta Premium	Rh	2	DUP	1105472			1105478
2015-11-30	1899-12-31 11:29:31	#77-Avg(2)	Soil	PPM	4506	191	264	78	665	34	43479	674	72	2	141	3	202	4	36	7	510890	Delta Premium	Rh	2			628394	7595637	1105479
2015-11-30	1899-12-31 11:31:32	#78-Avg(2)	Soil	PPM	6803	237	284	87	702	37	54264	871	70	2	152	3	569	10	47	8	510890	Delta Premium	Rh	2			628394	7595612	1105480
2015-11-30	1899-12-31 11:33:29	#79-Avg(2)	Soil	PPM	5050	197	251	78	565	32	41307	637	60.7	2	132	3	325	6	38	7	510890	Delta Premium	Rh	2			628395	7595587	1105481
2015-11-30	1899-12-31 11:35:11	#80-Avg(2)	Soil	PPM	5012	199	271	79	561	33	38463	603	68	2	162	3	255	5	40	7	510890	Delta Premium	Rh	2			628395	7595562	1105482
2015-11-30	1899-12-31 11:37:23	#81-Avg(2)	Soil	PPM	5811	213	ND		658	35	40603	642	54.1	1.9	154	3	310	6	33	7	510890	Delta Premium	Rh	2			628395	7595537	1105483
2015-11-30	1899-12-31 11:39:25	#82-Avg(2)	Soil	PPM	6050	224	330	86	735	37	52819	845	56.7	2	124	3	369	7	24	7	510890	Delta Premium	Rh	2			628395	7595512	1105484
2015-11-30	1899-12-31 11:41:21	#83-Avg(2)	Soil	PPM	7934	259	400	93	785	40	58409	953	53.7	2	123	3	272	5	30	7	510890	Delta Premium	Rh	2			628395	7595487	1105485
2015-11-30	1899-12-31 11:43:28	#84-Avg(2)	Soil	PPM	6123	224	304	85	639	36	49669	794	58	2	115	3	249	5	35	7	510890	Delta Premium	Rh	2			628395	7595462	1105486
2015-11-30	1899-12-31 11:45:20	#85-Avg(2)	Soil	PPM	5558	214	306	84	635	35	48461	771	70	2	132	3	386	7	33	7	510890	Delta Premium	Rh	2			628395	7595437	1105487
2015-11-30	1899-12-31 11:47:00	#86-Avg(2)	Soil	PPM	6351	235	406	91	852	41	63161	1023	66	2	107	3	287	6	23	7	510890	Delta Premium	Rh	2			628395	7595412	1105488
2015-11-30	1899-12-31 11:48:56	#87-Avg(2)	Soil	PPM	7984	272	339	97	871	44	72213	1213	57	2	113	3	383	7	34	8	510890	Delta Premium	Rh	2			628395	7595387	1105489
2015-11-30	1899-12-31 11:51:11	#88-Avg(2)	Soil	PPM	5142	211	322	84	652	36	46643	756	63	2	132	3	264	5	28	7	510890	Delta Premium	Rh	2			628395	7595362	1105490
2015-11-30	1899-12-31 11:53:22	#89-Avg(2)	Soil	PPM	5007	200	276	79	561	33	36456	577	61	2	146	3	376	7	24	7	510890	Delta Premium	Rh	2			628395	7595337	1105491
2015-11-30	1899-12-31 11:55:26	#90-Avg(2)	Soil	PPM	3895	184	ND		510	32	32685	525	54.5	1.9	171	4	250	5	ND		510890	Delta Premium	Rh	2			628395	7595312	1105492
2015-11-30	1899-12-31 11:57:22	#91-Avg(2)	Soil	PPM	3807	176	254	74	500	31	31418	490	64	2	145	3	253	5	24	7	510890	Delta Premium	Rh	2			628395	7595287	1105493
2015-11-30	1899-12-31 11:59:01	#92-Avg(2)	Soil	PPM	4254	186	ND		538	32	37763	589	52.1	1.8	128	3	377	7	21	7	510890	Delta Premium	Rh	2			628395	7595262	1105494
2015-11-30	1899-12-31 12:00:35	#93-Avg(2)	Soil	PPM	3772	186	276	79	729	37	41344	663	49	1.8	120	3	179	4	ND		510890	Delta Premium	Rh	2			628395	7595237	1105495
2015-11-30	1899-12-31 12:02:20	#94-Avg(2)	Soil	PPM	4004	185	237	78	663	35	39916	629	54.8	1.9	164	3	278	5	41	7	510890	Delta Premium	Rh	2			628395	7595212	1105496
2015-11-30	1899-12-31 12:03:43	#95-Avg(2)	Soil	PPM	5719	215	318	84	806	38	53429	839	72	2	122	3	438	8	40	8	510890	Delta Premium	Rh	2			628395	7595187	1105497
2015-11-30	1899-12-31 12:05:05	#96-Avg(2)	Soil	PPM	5789	213	ND		675	36	52787	818	72	2	121	3	408	7	64	8	510890	Delta Premium	Rh	2			628395	7595162	1105498
2015-11-30	1899-12-31 12:06:37	#97-Avg(2)	Soil	PPM	5328	211	331	84	635	36	52091	828	68	2	121	3	406	7	39	8	510890	Delta Premium	Rh	2	DUP	1105498			1105499
2015-11-30	1899-12-31 12:08:31	#98-Avg(2)	Soil	PPM	ND		ND		ND		1992	42	ND		2.4	0.4	ND		ND		510890	Delta Premium	Rh	2	BLANK				1105500
2015-11-30	1899-12-31 12:10:21	#99-Avg(2)	Soil	PPM	4173	220	ND		880	48	64255	1133	21.8	1.4	187	4	98	3	ND		510890	Delta Premium	Rh	2	AMIS0329				1105501
2015-11-30	1899-12-31 12:11:56	#100-Avg(2)	Soil	PPM	5267	210	343	84	717	37	47976	766	73	2	140	3	459	8	41	8	510890	Delta Premium	Rh	2			628395	7595137	1105502
2015-11-30	1899-12-31 12:13:29	#102-Avg(2)	Soil	PPM	6472	235	283	89	932	42	61601	993	78	2	126	3	426	8	56	8	510890	Delta Premium	Rh	2			628395	7595112	1105503
2015-11-30	1899-12-31 12:15:22	#103-Avg(2)	Soil	PPM	6782	240	354	90	882	41	62274	1004	78	2	127	3	352	7	56	8	510890	Delta Premium	Rh	2			628395	7595087	1105504
2015-11-30	1899-12-31 12:17:11	#104-Avg(2)	Soil	PPM	7221	249	392	92	808	40	62563	1018	74	2	114	3	401	7	50	8	510890	Delta Premium	Rh	2			628396	7595062	1105505
2015-11-30	1899-12-31 12:18:40	#105-Avg(2)	Soil	PPM	5193	206	281	82	589	34	45332	718	69	2	108	3	292	6	ND		510890	Delta Premium	Rh	2			628396	7595037	1105506
2015-11-30	1899-12-31 12:20:20	#106-Avg(2)	Soil	PPM	5439	213	262	83	696	37	52544	835	53.2	1.9	96	2	185	4	28	7	510890	Delta Premium	Rh	2			628396	7595012	1105507
2015-11-30	1899-12-31 12:21:45	#107-Avg(2)	Soil	PPM	7160	254	ND		1067	46	73073	1206	60	2	89	2	336	7	49	8	510890	Delta Premium	Rh	2			628396	7594987	1105508
2015-11-30	1899-12-31 12:23:18	#108-Avg(2)	Soil	PPM	6596	235	315	88	714	38	54311	876	79	2	116	3	567	10	70	9	510890	Delta Premium	Rh	2			628396	7594962	1105509
2015-11-30	1899-12-31 12:24:53	#109-Avg(2)	Soil	PPM	5833	221	369	86	475	33	45856	741	76	2	130	3	508	9	46	8	510890	Delta Premium	Rh	2			628396	7594937	1105510
2015-11-30	1899-12-31 12:26:48	#110-Avg(2)	Soil	PPM	4317	187	298	77	355	28	31962	506	86	2	161	3	611	10	63	8	510890	Delta Premium	Rh	2			628396	7594912	1107861
2015-12-10	1899-12-31 07:33:39	#3-Avg(2)	Soil	PPM	6660	221	377	82	379	29	32459	510	74	2	195	4	971	16	77	9	510890	Delta Premium	Rh	3			628486	7595803	1107862
2015-12-10	1899-12-31 07:35:42	#4-Avg(2)	Soil	PPM	6852	233	310	85	397	31	37164	601	80	2	202	4	870	15	67	9	510890	Delta Premium	Rh	3			628486	7595778	1107863
2015-12-10	1899-12-31 07:37:51	#5-Avg(2)	Soil	PPM	6682	230	298	84	530	33	39040	628	83	2	175	4	565	10	67	9	510890	Delta Premium	Rh	3			628486	7595753	1107864
2015-12-10	1899-12-31 07:39:53	#6-Avg(2)	Soil	PPM	6570	233	ND		770	38	51496	829	78	2	137	3	465	8	53	8	510890	Delta Premium	Rh	3			628486	7595728	1107865
2015-12-11	1899-12-31 06:47:26	#3-Avg(2)	Soil	PPM	6373	228	336	86	740	37	47788	766	75	2	151	3	402	7	59	8	510890	Delta Premium	Rh	3			628486	7595703	1107866
2015-12-10	1899-12-31 07:50:42	#7-Avg(2)	Soil	PPM	6512	233	327	88	873	40	51717	837	65	2	132	3	403	7	55	8	510890	Delta Premium	Rh	3			628486	7595678	1107867
2015-12-10	1899-12-31 07:52:44	#8-Avg(2)	Soil	PPM	5757	217	ND		507	33	37475	610	69	2	175	4	502	9	46	8	510890	Delta Premium	Rh	3			628486	7595653	1107868
2015-12-10	1899-12-31 07:55:04	#9-Avg(2)	Soil	PPM	6621	240	ND		565	35	40759	686	68	2	163	4	572	10	69	9	510890	Delta Premium	Rh	3			628486	7595628	1107869
2015-12-10	1899-12-31 07:57:03	#10-Avg(2)	Soil	PPM	6438	227	ND		570	34	39636	638	67	2	146	3	620	11	73	9	510890	Delta Premium	Rh	3			628486	7595603	1107870
2015-12-10	1899-12-31 07:59:15	#11-Avg(2)	Soil	PPM	6856	244	ND		717	38	49723	824	54	2	131	3	513	9	34	8	510890	Delta Premium	Rh	3			628486	7595578	1107871
2015-12-10	1899-12-31 08:04:35	#12-Avg(2)	Soil	PPM	4650	251	ND		794	52	65777	1278	20.8	1.6	190	5	96	3	ND		510890	Delta Premium	Rh		AMIS0329				1107872
2015-12-10	1899-12-31 08:14:48	#13-Avg(2)	Soil	PPM	6644	240	ND		612	36	39587	665	65	2	146	3	563	10	41	8	510890	Delta Premium	Rh		DUP	1107870			1107873
2015-12-10	1899-12-31 08:16:53	#14-Avg(2)	Soil	PPM	ND		ND		ND		1828	41	ND		2.3	0.4	ND		ND		510890	Delta Premium	Rh		BLANK				1107874
2015-12-10	1899-12-31 08:19:06	#15-Avg(2)	Soil	PPM	8033	269	ND		807	42	64079	1071	55	2	117	3	401	8	35	8	510890	Delta Premium	Rh	3			628486	7595553	1107875
2015-12-10	1899-12-31 08:21:01	#16-Avg(2)	Soil	PPM	8423	283	344	99	909	45	69901	1195	58	2	115	3	412	8	27	8	510890	Delta Premium	Rh	3			628486	7595528	1107876
2015-12-10	1899-12-31 08:22:53	#17-Avg(2)	Soil	PPM	7686	269	ND		908	45	73050	1234	59	2	96	3	413	8	27	8	510890	Delta Premium	Rh	3			628486	7595503	1107877
2015-12-10	1899-12-31 08:24:48	#18-Avg(2)	Soil	PPM	7221	256	355	95	962	44	65546	1096	53	2	107	3	435	8	115	10	510890	Delta Premium	Rh	3			628486	7595478	1107878
2015-12-10	1899-12-31 08:26:56	#19-Avg(2)	Soil	PPM	7078	249	345	92	819	41	58383	965	67	2	112	3	492	9	37	8	510890	Delta Premium	Rh	3			628486	7595453	1107879
2015-12-10	1899-12-31 08:29:04	#20-Avg(2)	Soil	PPM	6235	230	ND		715	38	57845	935	68	2	109	3	389	7	29	7	510890	Delta Premium	Rh	3			628486	7595428	1107880
2015-12-10	1899-12-31 08:31:03	#21-Avg(2)	Soil	PPM	6157	232	302	88	674	38	49603	822	61	2	127	3	444	8	50	8	510890	Delta Premium	Rh	3			628486	7595403	1107881
2015-12-10	1899-12-31 08:33:00	#22-Avg(2)	Soil	PPM	5197	209	ND		483	33	40559	657	71	2	144	3	480	9	28	8	510890	Delta Premium	Rh	3			628486	7595378	1107882
2015-12-10	1899-12-31 08:35:37	#23-Avg(2)	Soil	PPM	4991	206	ND		483	33	39624	645	76	2	136	3	462	8	54	8	510890	Delta Premium	Rh	3			628486	7595353	1107883
2015-12-10	1899-12-31 08:37:32	#24-Avg(2)	Soil	PPM	5010	207	ND		505	33	41629	674	67	2	141	3	407	7	50	8	510890	Delta Premium	Rh	3			628486	7595328	1107884
2015-12-10	1899-12-31 08:39:37	#25-Avg(2)	Soil	PPM	4598	200	ND		562	34	40784	661	65	2	142	3	570	10	83	9	510890	Delta Premium	Rh	3			628486	7595303	1107885
2015-12-10	1899-12-31 08:41:33	#26-Avg(2)	Soil	PPM	5825	218	ND		722	37	46451	743	68	2	144	3	405	7	32	8	510890	Delta Premium	Rh	3			628487	7595278	1107886
2015-11-25	1899-12-31 06:45:50	#7-Avg(2)	Soil	PPM	5299	209	ND		632	35	41568	667	63	2	166	4	391	7	36	8	510890	Delta Premium	Rh	3			628487	7595253	1107887
2015-11-25	1899-12-31 06:50:14	#9-Avg(2)	Soil	PPM	7038	241	284	88	695	37	51704	835	76	2	156	3	511	9	45	8	510890	Delta Premium	Rh	3			628487	7595228	1107888
2015-11-25	1899-12-31 06:54:53	#11-Avg(2)	Soil	PPM	7058	245	276	89	855	41	58334	948	75	2	143	3	320	6	50	8	510890	Delta Premium	Rh	3			628487	7595203	1107889
2015-11-25	1899-12-31 06:58:59	#13-Avg(2)	Soil	PPM	5717	213	251	82	623	35	43900	695	69	2	158	3	179	4	38	7	510890	Delta Premium	Rh	3			628487	7595178	1107890
2015-11-25	1899-12-31 07:03:21	#15-Avg(2)	Soil	PPM	6156	228	445	89	1203	46	57016	917	80	2	130	3	151	3	40	7	510890	Delta Premium	Rh	3			628487	7595153	1107891
2015-11-25	1899-12-31 07:07:23	#17-Avg(2)	Soil	PPM	8153	268	493	97	1011	45	63741	1053	81	3	147	3	345	7	45	8	510890	Delta Premium	Rh	3			628487	7595128	1107892
2015-11-25	1899-12-31 07:11:32	#19-Avg(2)	Soil	PPM	7893	265	431	96	981	45	67524	1118	74	2	123	3	536	10	58	9	510890	Delta Premium	Rh	3			628487	7595103	1107893
2015-11-25	1899-12-31 07:16:14	#21-Avg(2)	Soil	PPM	6379	230	391	88	855	40	50914	820	61	2	118	3	375	7	36	8	510890	Delta Premium	Rh	3			628487	7595078	1107894
2015-11-25	1899-12-31 07:20:28	#23-Avg(2)	Soil	PPM	7076	248	302	91	981	44	61984	1015	62	2	109	3	215	5	31	7	510890	Delta Premium	Rh	3			628487	7595053	1107898
2015-11-25	1899-12-31 07:24:55	#25-Avg(2)	Soil	PPM	6166	230	292	88	803	40	55330	900	57	2	100	3	232	5	25	7	510890	Delta Premium	Rh	3			628487	7595028	1107899
2015-11-25	1899-12-31 07:29:27	#27-Avg(2)	Soil	PPM	6232	225	315	85	603	35	45257	728	72	2	110	3	256	5	36	7	510890	Delta Premium	Rh	3			628487	7595003	1107900
2015-11-25	1899-12-31 07:33:26	#29-Avg(2)	Soil	PPM	5038	199	239	78	512	32	34299	544	77	2	142	3	297	6	41	7	510890	Delta Premium	Rh	3			628487	7594978	1107901
2015-11-25	1899-12-31 07:37:22	#31-Avg(2)	Soil	PPM	4385	183	ND		299	26	26458	414	82	2	139	3	273	5	37	7	510890	Delta Premium	Rh	3			628487	7594953	1107902
2015-12-10	1899-12-31 08:49:47	#27-Avg(2)	Soil	PPM	6537	226	345	84	359	29	32301	522	73	2	181	4	848	14	90	10	510890	Delta Premium	Rh	4			628577	7595844	1107903
2015-12-10	1899-12-31 08:51:45	#28-Avg(2)	Soil	PPM	6277	216	398	82	372	29	31645	499	73	2	159	3	626	10	88	9	510890	Delta Premium	Rh	4			628577	7595819	1107904
2015-12-10	1899-12-31 08:53:44	#29-Avg(2)	Soil	PPM	7006	236	375	87	491	33	43289	695	70	2	143	3	519	9	69	9	510890	Delta Premium	Rh	4			628577	7595794	1107905
2015-12-10	1899-12-31 08:55:42	#30-Avg(2)	Soil	PPM	6680	229	261	84	703	36	42647	681	80	2	137	3	403	7	94	9	510890	Delta Premium	Rh	4			628577	7595769	1107906
2015-12-10	1899-12-31 08:57:54	#31-Avg(2)	Soil	PPM	6224	228	ND		853	40	53774	864	76	2	133	3	400	7	58	8	510890	Delta Premium	Rh	4			628577	7595744	1107907
2015-12-10	1899-12-31 09:00:37	#32-Avg(2)	Soil	PPM	6102	226	ND		686	37	51975	837	68	2	135	3	441	8	32	8	510890	Delta Premium	Rh	4			628577	7595719	1107908
2015-12-10	1899-12-31 09:02:54	#33-Avg(2)	Soil	PPM	6239	237	345	92	1129	46	67134	1103	74	2	111	3	238	5	44	8	510890	Delta Premium	Rh	4			628577	7595694	1107909
2015-12-10	1899-12-31 09:04:53	#34-Avg(2)	Soil	PPM	6739	241	359	90	884	41	56284	920	71	2	133	3	463	8	72	9	510890	Delta Premium	Rh	4			628577	7595669	1107910
2015-12-10	1899-12-31 09:07:05	#35-Avg(2)	Soil	PPM	7281	250	ND		650	37	50256	833	66	2	151	3	478	9	50	8	510890	Delta Premium	Rh	4			628577	7595644	1107911
2015-12-10	1899-12-31 09:08:58	#36-Avg(2)	Soil	PPM	7650	264	320	95	1009	45	62648	1055	67	2	119	3	406	8	29	8	510890	Delta Premium	Rh	4			628577	7595619	1107912
2015-12-10	1899-12-31 09:10:47	#37-Avg(2)	Soil	PPM	7450	260	386	95	925	44	61467	1032	57	2	119	3	434	8	31	8	510890	Delta Premium	Rh	4			628577	7595594	1107913
2015-12-10	1899-12-31 09:12:34	#38-Avg(2)	Soil	PPM	7996	274	ND		986	45	64672	1102	60	2	119	3	350	7	24	8	510890	Delta Premium	Rh	4			628577	7595569	1107914
2015-12-10	1899-12-31 09:14:46	#39-Avg(2)	Soil	PPM	8243	282	309	100	1020	47	72009	1239	59	2	115	3	417	8	ND		510890	Delta Premium	Rh	4			628577	7595544	1107915
2015-12-10	1899-12-31 09:16:49	#40-Avg(2)	Soil	PPM	6591	243	ND		883	42	54161	904	72	2	131	3	392	7	35	8	510890	Delta Premium	Rh	4			628578	7595519	1107916
2015-12-10	1899-12-31 09:18:44	#41-Avg(2)	Soil	PPM	7159	255	ND		731	40	56822	961	64	2	112	3	364	7	47	8	510890	Delta Premium	Rh	4			628578	7595494	1107917
2015-12-10	1899-12-31 09:25:45	#42-Avg(2)	Soil	PPM	7625	263	ND		955	44	65948	1103	63	2	118	3	355	7	40	8	510890	Delta Premium	Rh		DUP	1107914			1107918
2015-12-10	1899-12-31 09:27:36	#43-Avg(2)	Soil	PPM	ND		ND		ND		429	18	ND		ND		ND		ND		510890	Delta Premium	Rh		BLANK				1107919
2015-12-10	1899-12-31 09:29:20	#44-Avg(2)	Soil	PPM	3984	220	ND		882	49	65801	1175	21.4	1.4	189	4	97	3	ND		510890	Delta Premium	Rh		AMIS0329				1107920
2015-12-10	1899-12-31 09:31:12	#45-Avg(2)	Soil	PPM	6075	238	ND		761	41	55562	941	63	2	102	3	294	6	ND		510890	Delta Premium	Rh	4			628578	7595469	1107921
2015-12-10	1899-12-31 09:33:13	#46-Avg(2)	Soil	PPM	6108	235	271	89	790	40	56855	944	68	2	114	3	370	7	33	8	510890	Delta Premium	Rh	4			628578	7595444	1107922
2015-12-10	1899-12-31 09:35:04	#47-Avg(2)	Soil	PPM	5357	210	ND		561	34	42458	682	78	2	137	3	491	9	67	8	510890	Delta Premium	Rh	4			628578	7595419	1107923
2015-12-10	1899-12-31 09:37:08	#48-Avg(2)	Soil	PPM	5100	206	ND		462	32	39090	629	80	2	153	3	521	9	23	8	510890	Delta Premium	Rh	4			628578	7595394	1107924
2015-12-10	1899-12-31 09:39:07	#49-Avg(2)	Soil	PPM	5212	211	ND		544	34	42847	697	65	2	134	3	503	9	37	8	510890	Delta Premium	Rh	4			628578	7595369	1107925
2015-12-10	1899-12-31 09:41:03	#50-Avg(2)	Soil	PPM	4870	210	ND		579	36	43500	720	66	2	128	3	405	8	33	8	510890	Delta Premium	Rh	4			628578	7595344	1107926
2015-12-10	1899-12-31 09:46:49	#51-Avg(2)	Soil	PPM	4674	196	ND		631	34	42576	671	66	2	138	3	386	7	25	7	510890	Delta Premium	Rh	4			628578	7595319	1107927
2015-12-10	1899-12-31 09:48:51	#52-Avg(2)	Soil	PPM	4029	191	ND		894	40	43455	699	63	2	119	3	230	5	40	7	510890	Delta Premium	Rh	4			628578	7595294	1107928
2015-12-10	1899-12-31 09:50:40	#53-Avg(2)	Soil	PPM	5546	216	ND		787	38	51438	824	66	2	132	3	365	7	46	8	510890	Delta Premium	Rh	4			628578	7595269	1107929
2015-12-10	1899-12-31 09:53:13	#54-Avg(2)	Soil	PPM	6035	226	396	88	910	41	55269	890	73	2	138	3	366	7	49	8	510890	Delta Premium	Rh	4			628578	7595244	1107930
2015-12-10	1899-12-31 09:55:32	#55-Avg(2)	Soil	PPM	6250	234	321	90	860	41	62378	1016	80	2	139	3	296	6	53	8	510890	Delta Premium	Rh	4			628578	7595219	1107931
2015-12-10	1899-12-31 09:58:06	#56-Avg(2)	Soil	PPM	7056	249	280	91	730	40	62942	1033	82	2	126	3	380	7	67	8	510890	Delta Premium	Rh	4			628578	7595194	1107932
2015-12-10	1899-12-31 10:01:02	#57-Avg(2)	Soil	PPM	6619	238	290	89	915	42	56935	929	75	2	124	3	377	7	76	9	510890	Delta Premium	Rh	4			628578	7595169	1107933
2015-12-10	1899-12-31 10:03:38	#58-Avg(2)	Soil	PPM	6013	224	358	86	758	38	47958	773	75	2	125	3	450	8	31	8	510890	Delta Premium	Rh	4			628578	7595144	1107934
2015-12-10	1899-12-31 10:06:02	#59-Avg(2)	Soil	PPM	6914	244	411	91	813	40	50278	832	73	2	117	3	451	8	28	8	510890	Delta Premium	Rh	4			628578	7595119	1107935
2015-12-10	1899-12-31 10:08:24	#60-Avg(2)	Soil	PPM	7454	266	ND		1219	50	74579	1265	57	2	104	3	301	6	52	8	510890	Delta Premium	Rh	4			628578	7595094	1107936
2015-12-10	1899-12-31 10:11:03	#61-Avg(2)	Soil	PPM	7634	262	314	94	919	43	65988	1097	58	2	112	3	473	9	35	8	510890	Delta Premium	Rh	4			628578	7595069	1107937
2015-12-10	1899-12-31 10:13:04	#62-Avg(2)	Soil	PPM	6082	223	ND		630	35	47277	760	74	2	128	3	458	8	54	8	510890	Delta Premium	Rh	4			628578	7595044	1107938
2015-12-10	1899-12-31 10:15:25	#63-Avg(2)	Soil	PPM	5849	214	278	82	442	31	37250	593	82	2	149	3	628	11	34	8	510890	Delta Premium	Rh	4			628578	7595019	1107939
2015-12-10	1899-12-31 10:17:38	#64-Avg(2)	Soil	PPM	4061	181	224	75	363	28	30520	478	86	2	157	3	472	8	57	8	510890	Delta Premium	Rh	4			628578	7594994	1107940
2015-12-11	1899-12-31 07:06:19	#5-Avg(2)	Soil	PPM	ND		ND		ND		779	27	ND		1.1	0.4	ND		ND		510890	Delta Premium	Rh		BLANK				1107941
2015-12-11	1899-12-31 07:08:07	#6-Avg(2)	Soil	PPM	4189	223	ND		891	49	65162	1163	21.7	1.4	185	4	100	3	ND		510890	Delta Premium	Rh		AMIS0329				1107942
2015-12-11	1899-12-31 07:10:05	#7-Avg(2)	Soil	PPM	5786	208	253	79	380	29	30819	486	74	2	160	3	737	12	89	9	510890	Delta Premium	Rh		DUP	1107904			1107943
2015-12-11	1899-12-31 07:11:53	#8-Avg(2)	Soil	PPM	4865	190	261	75	236	25	25791	404	86	2	190	4	680	11	67	9	510890	Delta Premium	Rh	5			628668	7595884	1107944
2015-12-10	1899-12-31 10:54:37	#68-Avg(2)	Soil	PPM	5187	197	297	77	331	27	27837	438	83	2	170	4	820	13	55	9	510890	Delta Premium	Rh	5			628668	7595859	1107945
2015-12-10	1899-12-31 10:57:16	#69-Avg(2)	Soil	PPM	6382	217	333	81	319	28	31305	493	78	2	169	4	656	11	142	10	510890	Delta Premium	Rh	5			628668	7595834	1107946
2015-12-10	1899-12-31 11:04:21	#70-Avg(2)	Soil	PPM	5824	212	ND		450	31	37130	588	76	2	151	3	476	8	60	8	510890	Delta Premium	Rh	5			628668	7595809	1107947
2015-12-10	1899-12-31 11:06:24	#71-Avg(2)	Soil	PPM	6369	225	299	84	706	36	48088	762	75	2	131	3	347	6	72	8	510890	Delta Premium	Rh	5			628668	7595784	1107948
2015-12-10	1899-12-31 11:08:17	#72-Avg(2)	Soil	PPM	7585	260	310	94	1205	48	64129	1063	75	2	116	3	489	9	45	8	510890	Delta Premium	Rh	5			628669	7595759	1107949
2015-12-10	1899-12-31 11:12:32	#73-Avg(2)	Soil	PPM	6959	246	ND		1196	47	61226	1002	74	2	126	3	368	7	56	8	510890	Delta Premium	Rh	5			628669	7595734	1107950
2015-12-10	1899-12-31 11:14:31	#74-Avg(2)	Soil	PPM	6540	244	ND		824	41	55263	930	70	2	146	3	392	8	44	8	510890	Delta Premium	Rh	5			628669	7595709	1107951
2015-12-10	1899-12-31 11:17:12	#75-Avg(2)	Soil	PPM	7005	258	328	96	1159	49	73506	1242	61	2	103	3	366	7	24	8	510890	Delta Premium	Rh	5			628669	7595684	1107952
2015-12-10	1899-12-31 11:19:10	#76-Avg(2)	Soil	PPM	6863	247	309	92	864	42	61633	1021	58	2	116	3	330	6	37	8	510890	Delta Premium	Rh	5			628669	7595659	1107953
2015-12-10	1899-12-31 11:21:40	#77-Avg(2)	Soil	PPM	8222	285	338	101	1040	48	75464	1307	59	2	104	3	378	8	32	8	510890	Delta Premium	Rh	5			628669	7595634	1107954
2015-12-10	1899-12-31 11:23:31	#78-Avg(2)	Soil	PPM	7501	259	ND		891	43	62670	1046	60	2	127	3	286	6	104	9	510890	Delta Premium	Rh	5			628669	7595609	1107955
2015-12-10	1899-12-31 11:28:45	#79-Avg(2)	Soil	PPM	7221	255	340	94	947	44	69728	1155	57	2	105	3	285	6	49	8	510890	Delta Premium	Rh	5			628669	7595584	1107956
2015-12-10	1899-12-31 11:30:59	#80-Avg(2)	Soil	PPM	7177	259	391	96	884	43	53558	922	67	2	130	3	420	8	37	8	510890	Delta Premium	Rh	5			628669	7595559	1107957
2015-12-10	1899-12-31 11:33:12	#81-Avg(2)	Soil	PPM	6568	246	280	92	796	41	59759	1007	65	2	111	3	367	7	27	8	510890	Delta Premium	Rh	5			628669	7595534	1107958
2015-12-10	1899-12-31 11:35:38	#82-Avg(2)	Soil	PPM	6773	246	ND		868	42	56698	944	65	2	119	3	498	9	35	8	510890	Delta Premium	Rh	5			628669	7595509	1107959
2015-12-10	1899-12-31 11:37:54	#83-Avg(2)	Soil	PPM	5660	227	ND		821	41	52663	879	73	2	119	3	409	8	26	8	510890	Delta Premium	Rh	5			628669	7595484	1107960
2015-12-10	1899-12-31 11:39:44	#84-Avg(2)	Soil	PPM	5082	219	ND		799	41	50217	847	66	2	109	3	399	8	ND		510890	Delta Premium	Rh	5			628669	7595459	1107961
2015-12-10	1899-12-31 11:41:50	#85-Avg(2)	Soil	PPM	4837	210	ND		607	36	44488	738	71	2	118	3	446	8	33	8	510890	Delta Premium	Rh	5			628669	7595434	1107962
2015-12-10	1899-12-31 11:44:36	#86-Avg(2)	Soil	PPM	4336	192	ND		512	33	37081	593	76	2	136	3	441	8	36	8	510890	Delta Premium	Rh	5			628669	7595409	1107963
2015-12-10	1899-12-31 11:49:25	#87-Avg(2)	Soil	PPM	4158	227	ND		894	50	67359	1219	22	1.5	191	5	106	3	ND		510890	Delta Premium	Rh		AMIS0329				1107964
2015-12-10	1899-12-31 11:53:08	#88-Avg(2)	Soil	PPM	ND		ND		ND		291	13	ND		ND		ND		ND		510890	Delta Premium	Rh		BLANK				1107965
2015-12-10	1899-12-31 11:58:32	#89-Avg(2)	Soil	PPM	5353	219	297	87	812	40	51027	841	67	2	122	3	372	7	49	8	510890	Delta Premium	Rh		DUP	1107960			1107966
2015-12-10	1899-12-31 12:00:37	#90-Avg(2)	Soil	PPM	4300	186	ND		475	31	33483	526	74	2	158	3	405	7	ND		510890	Delta Premium	Rh	5			628669	7595384	1107967
2015-12-10	1899-12-31 12:02:45	#91-Avg(2)	Soil	PPM	4552	195	ND		723	36	44006	694	78	2	133	3	300	6	40	7	510890	Delta Premium	Rh	5			628669	7595359	1107968
2015-12-10	1899-12-31 12:04:42	#92-Avg(2)	Soil	PPM	4820	199	ND		775	37	47622	746	68	2	121	3	269	5	29	7	510890	Delta Premium	Rh	5			628669	7595334	1107969
2015-12-10	1899-12-31 12:06:45	#93-Avg(2)	Soil	PPM	5407	215	ND		735	38	50214	809	68	2	138	3	304	6	40	8	510890	Delta Premium	Rh	5			628669	7595309	1107970
2015-12-10	1899-12-31 12:08:37	#94-Avg(2)	Soil	PPM	6053	228	ND		753	39	52927	863	71	2	156	4	452	8	38	8	510890	Delta Premium	Rh	5			628669	7595284	1107971
2015-12-10	1899-12-31 12:10:28	#95-Avg(2)	Soil	PPM	5917	228	ND		772	40	55924	916	70	2	148	3	319	6	43	8	510890	Delta Premium	Rh	5			628669	7595259	1107972
2015-12-10	1899-12-31 12:12:22	#96-Avg(2)	Soil	PPM	5941	227	ND		890	41	57326	933	75	2	122	3	326	6	46	8	510890	Delta Premium	Rh	5			628669	7595234	1107973
2015-12-10	1899-12-31 12:14:38	#97-Avg(2)	Soil	PPM	7922	271	487	98	884	43	58333	994	73	2	125	3	394	8	51	8	510890	Delta Premium	Rh	5			628670	7595209	1107974
2015-12-10	1899-12-31 12:16:44	#98-Avg(2)	Soil	PPM	5750	239	308	93	848	43	51436	900	73	2	106	3	404	8	52	9	510890	Delta Premium	Rh	5			628670	7595184	1107975
2015-12-10	1899-12-31 12:19:00	#99-Avg(2)	Soil	PPM	6436	242	431	94	905	43	63168	1051	72	2	110	3	385	7	37	8	510890	Delta Premium	Rh	5			628670	7595159	1107976
2015-12-10	1899-12-31 12:21:24	#100-Avg(2)	Soil	PPM	7842	263	386	95	947	44	64260	1064	65	2	109	3	361	7	32	8	510890	Delta Premium	Rh	5			628670	7595134	1107977
2015-12-10	1899-12-31 12:23:24	#101-Avg(2)	Soil	PPM	5594	219	ND		606	35	44687	731	76	2	142	3	374	7	38	8	510890	Delta Premium	Rh	5			628670	7595109	1107978
2015-12-10	1899-12-31 12:25:26	#102-Avg(2)	Soil	PPM	5566	213	274	82	491	32	39528	636	79	2	141	3	615	11	56	8	510890	Delta Premium	Rh	5			628670	7595084	1107979
2015-12-10	1899-12-31 12:27:34	#103-Avg(2)	Soil	PPM	4611	198	344	82	483	32	35447	576	89	3	159	3	502	9	50	8	510890	Delta Premium	Rh	5			628670	7595059	1107980
2015-12-10	1899-12-31 12:29:24	#104-Avg(2)	Soil	PPM	4154	183	292	76	274	27	28404	450	102	3	170	4	482	8	104	9	510890	Delta Premium	Rh	5			628670	7595034	1107981
2015-12-10	1899-12-31 13:02:17	#105-Avg(2)	Soil	PPM	5932	211	391	81	324	28	28740	458	85	2	191	4	712	12	127	10	510890	Delta Premium	Rh	6			628760	7595925	1107982
2015-12-10	1899-12-31 13:04:30	#106-Avg(2)	Soil	PPM	6032	215	241	80	335	28	29405	473	87	2	179	4	755	13	81	9	510890	Delta Premium	Rh	6			628760	7595900	1107983
2015-12-10	1899-12-31 13:06:55	#107-Avg(2)	Soil	PPM	5962	209	370	80	370	28	29130	458	85	2	171	4	672	11	83	9	510890	Delta Premium	Rh	6			628760	7595875	1107984
2015-12-10	1899-12-31 13:11:37	#108-Avg(2)	Soil	PPM	6558	225	ND		541	33	39643	630	84	2	151	3	521	9	124	9	510890	Delta Premium	Rh	6			628760	7595850	1107985
2015-12-10	1899-12-31 13:14:06	#109-Avg(2)	Soil	PPM	6105	219	269	83	720	36	44040	697	79	2	158	3	537	9	58	8	510890	Delta Premium	Rh	6			628760	7595825	1107986
2015-12-10	1899-12-31 13:23:18	#110-Avg(2)	Soil	PPM	5167	197	236	76	415	29	29499	461	87	2	174	4	642	11	74	9	510890	Delta Premium	Rh		DUP	1107984			1107987
2015-12-10	1899-12-31 13:25:50	#111-Avg(2)	Soil	PPM	4111	223	ND		823	49	65993	1180	22.6	1.5	193	5	103	3	ND		510890	Delta Premium	Rh		AMIS0329				1107988
2015-12-10	1899-12-31 13:28:02	#112-Avg(2)	Soil	PPM	ND		ND		ND		520	19	ND		ND		ND		ND		510890	Delta Premium	Rh		BLANK				1107989
2015-12-10	1899-12-31 13:30:10	#113-Avg(2)	Soil	PPM	5368	210	ND		810	38	53669	842	74	2	130	3	356	6	45	8	510890	Delta Premium	Rh	6			628760	7595800	1107990
2015-12-10	1899-12-31 13:32:00	#114-Avg(2)	Soil	PPM	5696	220	ND		859	40	54641	878	66	2	151	3	423	8	37	8	510890	Delta Premium	Rh	6			628760	7595775	1107991
2015-12-10	1899-12-31 13:33:38	#115-Avg(2)	Soil	PPM	7096	242	ND		695	37	47774	777	65	2	174	4	431	8	69	9	510890	Delta Premium	Rh	6			628760	7595750	1107992
2015-12-10	1899-12-31 13:35:31	#116-Avg(2)	Soil	PPM	7893	262	304	93	737	40	57609	954	56	2	164	4	524	10	37	8	510890	Delta Premium	Rh	6			628760	7595725	1107993
2015-12-10	1899-12-31 13:37:14	#117-Avg(2)	Soil	PPM	9250	292	444	100	955	45	64645	1094	54	2	130	3	422	8	ND		510890	Delta Premium	Rh	6			628760	7595700	1107994
2015-12-10	1899-12-31 13:39:04	#118-Avg(2)	Soil	PPM	8804	290	343	101	1153	49	75675	1290	52	2	107	3	401	8	ND		510890	Delta Premium	Rh	6			628760	7595675	1107995
2015-12-10	1899-12-31 13:40:50	#119-Avg(2)	Soil	PPM	8039	276	ND		1159	49	73838	1257	58	2	112	3	390	8	35	8	510890	Delta Premium	Rh	6			628760	7595650	1107996
2015-12-10	1899-12-31 13:43:31	#120-Avg(2)	Soil	PPM	6742	250	388	95	978	45	67945	1140	61	2	111	3	332	7	31	8	510890	Delta Premium	Rh	6			628760	7595625	1107997
2015-12-11	1899-12-31 14:45:16	#199-Avg(2)	Soil	PPM	3393	161	320	70	168	22	18885	292	97	3	150	3	629	10	90	8	510890	Delta Premium	Rh	6			628760	7595600	1107998
2015-12-10	1899-12-31 13:46:56	#121-Avg(2)	Soil	PPM	7975	266	ND		768	40	54572	916	65	2	128	3	469	9	25	8	510890	Delta Premium	Rh	6			628760	7595575	1107999
2015-12-10	1899-12-31 13:49:25	#122-Avg(2)	Soil	PPM	7215	257	300	94	937	44	66710	1118	62	2	103	3	372	7	25	8	510890	Delta Premium	Rh	6			628760	7595550	1108000
2015-12-11	1899-12-31 07:14:58	#9-Avg(2)	Soil	PPM	5927	230	ND		801	40	54896	909	70	2	117	3	344	7	26	7	510890	Delta Premium	Rh	6			628760	7595525	1108001
2015-12-11	1899-12-31 07:17:41	#10-Avg(2)	Soil	PPM	5701	220	291	85	707	37	47934	779	68	2	124	3	409	8	46	8	510890	Delta Premium	Rh	6			628760	7595500	1108002
2015-12-11	1899-12-31 07:19:36	#11-Avg(2)	Soil	PPM	4757	195	ND		614	34	43965	683	74	2	119	3	393	7	25	7	510890	Delta Premium	Rh	6			628760	7595475	1108003
2015-12-11	1899-12-31 07:21:43	#12-Avg(2)	Soil	PPM	4792	206	ND		660	36	42256	691	78	2	128	3	467	8	25	8	510890	Delta Premium	Rh	6			628761	7595450	1108004
2015-12-11	1899-12-31 07:23:41	#13-Avg(2)	Soil	PPM	4524	197	ND		527	33	39455	635	68	2	120	3	400	7	ND		510890	Delta Premium	Rh	6			628761	7595425	1108005
2015-12-11	1899-12-31 07:25:36	#14-Avg(2)	Soil	PPM	4912	204	ND		691	36	44972	720	86	2	125	3	427	8	40	8	510890	Delta Premium	Rh	6			628761	7595400	1108006
2015-12-11	1899-12-31 07:27:51	#15-Avg(2)	Soil	PPM	4956	204	ND		620	35	45621	728	74	2	126	3	527	9	42	8	510890	Delta Premium	Rh	6			628761	7595375	1108007
2015-12-11	1899-12-31 07:29:41	#16-Avg(2)	Soil	PPM	5243	210	ND		786	38	55396	876	71	2	112	3	300	6	37	7	510890	Delta Premium	Rh	6			628761	7595350	1108008
2015-12-11	1899-12-31 07:31:40	#17-Avg(2)	Soil	PPM	5757	222	ND		818	40	56283	905	75	2	128	3	292	6	49	8	510890	Delta Premium	Rh	6			628761	7595325	1108009
2015-12-11	1899-12-31 07:36:16	#18-Avg(2)	Soil	PPM	ND		ND		ND		330	18	ND		ND		ND		ND		510890	Delta Premium	Rh	6	BLANK				1108010
2015-12-11	1899-12-31 07:40:26	#19-Avg(2)	Soil	PPM	4703	200	ND		684	36	42102	676	75	2	128	3	440	8	24	7	510890	Delta Premium	Rh	6	DUP	1108004			1108011
2015-12-11	1899-12-31 07:42:52	#20-Avg(2)	Soil	PPM	4190	228	ND		883	50	65947	1201	21.9	1.5	189	5	96	3	ND		510890	Delta Premium	Rh	6	AMIS0329				1108012
2015-12-11	1899-12-31 07:44:48	#21-Avg(2)	Soil	PPM	6095	228	262	87	730	38	51306	836	76	2	150	3	393	7	40	8	510890	Delta Premium	Rh	6			628761	7595300	1108013
2015-12-11	1899-12-31 07:46:49	#22-Avg(2)	Soil	PPM	6190	236	389	92	999	44	62579	1030	75	2	118	3	361	7	56	8	510890	Delta Premium	Rh	6			628761	7595275	1108014
2015-12-11	1899-12-31 07:49:20	#23-Avg(2)	Soil	PPM	6663	246	339	93	940	43	59198	989	75	2	113	3	458	9	38	8	510890	Delta Premium	Rh	6			628761	7595250	1108015
2015-12-11	1899-12-31 07:51:26	#24-Avg(2)	Soil	PPM	6628	240	269	89	1032	44	55669	915	71	2	103	3	428	8	40	8	510890	Delta Premium	Rh	6			628761	7595225	1108016
2015-12-11	1899-12-31 07:53:35	#25-Avg(2)	Soil	PPM	7049	256	437	97	1187	49	71390	1196	62	2	100	3	278	6	34	8	510890	Delta Premium	Rh	6			628761	7595200	1108017
2015-12-11	1899-12-31 07:55:39	#26-Avg(2)	Soil	PPM	6937	256	408	97	966	45	69077	1168	60	2	108	3	309	6	23	8	510890	Delta Premium	Rh	6			628761	7595175	1108018
2015-12-11	1899-12-31 07:57:57	#27-Avg(2)	Soil	PPM	6334	232	378	89	657	37	49749	814	77	2	130	3	508	9	61	8	510890	Delta Premium	Rh	6			628761	7595150	1108019
2015-12-11	1899-12-31 08:00:15	#28-Avg(2)	Soil	PPM	5608	216	296	84	526	33	41233	670	89	3	145	3	568	10	65	9	510890	Delta Premium	Rh	6			628761	7595125	1108020
2015-12-11	1899-12-31 08:02:23	#29-Avg(2)	Soil	PPM	5144	207	361	83	441	31	36416	592	96	3	169	4	566	10	88	9	510890	Delta Premium	Rh	6			628761	7595100	1108021
2015-12-11	1899-12-31 08:04:11	#30-Avg(2)	Soil	PPM	2895	155	288	69	218	23	14852	237	113	3	172	3	504	8	82	8	510890	Delta Premium	Rh	6			628761	7595075	1108022
2015-12-11	1899-12-31 08:09:43	#31-Avg(2)	Soil	PPM	5853	210	ND		384	29	31600	500	81	2	157	3	660	11	74	9	510890	Delta Premium	Rh	7			628851	7595966	1108023
2015-12-11	1899-12-31 08:14:08	#32-Avg(2)	Soil	PPM	6231	218	ND		438	30	34863	553	81	2	148	3	678	11	56	8	510890	Delta Premium	Rh	7			628851	7595941	1108024
2015-12-11	1899-12-31 08:16:07	#33-Avg(2)	Soil	PPM	6314	220	258	82	441	31	37303	592	81	2	143	3	560	10	73	9	510890	Delta Premium	Rh	7			628851	7595916	1108025
2015-12-11	1899-12-31 08:18:11	#34-Avg(2)	Soil	PPM	7354	238	ND		644	35	42730	676	80	2	137	3	606	10	74	9	510890	Delta Premium	Rh	7			628851	7595891	1108026
2015-12-11	1899-12-31 08:20:03	#35-Avg(2)	Soil	PPM	6629	230	ND		732	37	49934	795	79	2	131	3	458	8	59	8	510890	Delta Premium	Rh	7			628851	7595866	1108027
2015-12-11	1899-12-31 08:21:55	#36-Avg(2)	Soil	PPM	6535	234	ND		847	40	56004	901	76	2	122	3	392	7	60	8	510890	Delta Premium	Rh	7			628851	7595841	1108028
2015-12-11	1899-12-31 08:23:58	#37-Avg(2)	Soil	PPM	6407	242	ND		925	43	64022	1066	66	2	107	3	267	5	32	7	510890	Delta Premium	Rh	7			628851	7595816	1108029
2015-12-11	1899-12-31 08:25:57	#38-Avg(2)	Soil	PPM	6816	250	286	93	986	45	62571	1051	60	2	112	3	326	6	ND		510890	Delta Premium	Rh	7			628851	7595791	1108030
2015-12-11	1899-12-31 08:27:58	#39-Avg(2)	Soil	PPM	7416	258	ND		913	43	64314	1069	57	2	109	3	365	7	27	8	510890	Delta Premium	Rh	7			628851	7595766	1108031
2015-12-11	1899-12-31 08:29:44	#40-Avg(2)	Soil	PPM	8509	287	437	102	938	46	70756	1220	55	2	121	3	361	7	37	8	510890	Delta Premium	Rh	7			628851	7595741	1108032
2015-12-11	1899-12-31 08:35:03	#41-Avg(2)	Soil	PPM	4293	227	ND		866	49	66136	1188	21.3	1.5	192	5	103	3	ND		510890	Delta Premium	Rh	7	AMIS0329				1108033
2015-12-11	1899-12-31 08:37:00	#42-Avg(2)	Soil	PPM	ND		ND		ND		1097	31	ND		1.8	0.4	ND		ND		510890	Delta Premium	Rh	7	BLANK				1108034
2015-12-11	1899-12-31 08:39:12	#44-Avg(2)	Soil	PPM	8005	268	311	95	871	43	65606	1093	57	2	110	3	390	7	39	8	510890	Delta Premium	Rh	7	DUP	1108035			1108035
2015-12-11	1899-12-31 08:41:33	#45-Avg(2)	Soil	PPM	8947	290	ND		945	45	72980	1238	54	2	118	3	309	6	ND		510890	Delta Premium	Rh	7			628851	7595716	1108036
2015-12-11	1899-12-31 08:43:42	#46-Avg(2)	Soil	PPM	7673	270	304	98	1138	49	71513	1219	55	2	110	3	332	7	36	8	510890	Delta Premium	Rh	7			628851	7595691	1108037
2015-12-11	1899-12-31 08:45:55	#47-Avg(2)	Soil	PPM	6476	242	329	92	861	42	61816	1025	64	2	109	3	350	7	26	8	510890	Delta Premium	Rh	7			628852	7595666	1108038
2015-12-11	1899-12-31 08:48:14	#48-Avg(2)	Soil	PPM	6300	242	ND		964	44	60883	1027	58	2	107	3	365	7	30	8	510890	Delta Premium	Rh	7			628852	7595641	1108039
2015-12-11	1899-12-31 08:50:25	#49-Avg(2)	Soil	PPM	6089	231	ND		737	39	52787	870	63	2	121	3	422	8	32	8	510890	Delta Premium	Rh	7			628852	7595616	1108040
2015-12-11	1899-12-31 08:52:26	#50-Avg(2)	Soil	PPM	7024	250	308	92	1018	45	59875	993	66	2	123	3	400	8	ND		510890	Delta Premium	Rh	7			628852	7595591	1108041
2015-12-11	1899-12-31 08:54:24	#51-Avg(2)	Soil	PPM	6263	238	ND		928	43	56160	937	69	2	110	3	325	6	34	8	510890	Delta Premium	Rh	7			628852	7595566	1108042
2015-12-11	1899-12-31 08:56:26	#52-Avg(2)	Soil	PPM	5747	223	342	87	859	40	50529	823	74	2	116	3	390	7	30	8	510890	Delta Premium	Rh	7			628852	7595541	1108043
2015-12-11	1899-12-31 08:58:37	#53-Avg(2)	Soil	PPM	5194	208	261	82	703	36	42550	682	79	2	129	3	402	7	75	8	510890	Delta Premium	Rh	7			628852	7595516	1108044
2015-12-11	1899-12-31 09:00:42	#54-Avg(2)	Soil	PPM	4703	202	322	83	700	37	41370	671	79	2	129	3	356	7	34	8	510890	Delta Premium	Rh	7			628852	7595491	1108045
2015-12-11	1899-12-31 09:03:47	#55-Avg(2)	Soil	PPM	4830	206	ND		706	38	45412	738	65	2	118	3	509	9	54	8	510890	Delta Premium	Rh	7			628852	7595466	1108046
2015-12-11	1899-12-31 09:06:06	#56-Avg(2)	Soil	PPM	4567	195	245	79	737	36	42384	669	83	2	123	3	402	7	28	7	510890	Delta Premium	Rh	7			628852	7595441	1108047
2015-12-11	1899-12-31 09:08:10	#58-Avg(2)	Soil	PPM	4877	205	262	82	688	37	47787	767	84	2	117	3	362	7	28	7	510890	Delta Premium	Rh	7			628852	7595416	1108048
2015-12-11	1899-12-31 09:09:57	#59-Avg(2)	Soil	PPM	5206	209	ND		793	38	49422	787	74	2	123	3	381	7	30	7	510890	Delta Premium	Rh	7			628852	7595391	1108049
2015-12-11	1899-12-31 09:12:25	#61-Avg(2)	Soil	PPM	5587	213	ND		663	36	47569	754	75	2	129	3	368	7	41	7	510890	Delta Premium	Rh	7			628852	7595366	1108050
2015-12-11	1899-12-31 09:14:27	#62-Avg(2)	Soil	PPM	6307	232	316	88	807	40	55553	901	69	2	118	3	529	9	41	8	510890	Delta Premium	Rh	7			628852	7595341	1108051
2015-12-11	1899-12-31 09:16:28	#63-Avg(2)	Soil	PPM	6205	234	ND		799	40	60661	994	69	2	101	3	334	6	58	8	510890	Delta Premium	Rh	7			628852	7595316	1108052
2015-12-11	1899-12-31 09:18:30	#64-Avg(2)	Soil	PPM	6385	233	ND		891	41	56590	918	63	2	101	3	357	7	50	8	510890	Delta Premium	Rh	7			628852	7595291	1108053
2015-12-11	1899-12-31 09:20:22	#65-Avg(2)	Soil	PPM	6599	246	376	94	1101	47	67523	1124	67	2	102	3	312	6	32	8	510890	Delta Premium	Rh	7			628852	7595266	1108054
2015-12-11	1899-12-31 09:23:01	#66-Avg(2)	Soil	PPM	7679	265	ND		1047	46	66330	1115	67	2	106	3	494	9	45	8	510890	Delta Premium	Rh	7			628852	7595241	1108055
2015-12-11	1899-12-31 09:27:02	#67-Avg(2)	Soil	PPM	ND		ND		ND		1200	33	ND		3.3	0.5	ND		ND		510890	Delta Premium	Rh	7	BLANK				1108056
2015-12-11	1899-12-31 09:29:08	#68-Avg(2)	Soil	PPM	4332	227	ND		825	48	64581	1158	22	1.5	188	4	96	3	24	8	510890	Delta Premium	Rh	7	AMIS0329				1108057
2015-12-11	1899-12-31 09:31:04	#69-Avg(2)	Soil	PPM	7047	257	401	97	1020	46	67042	1135	67	2	114	3	476	9	43	8	510890	Delta Premium	Rh	7	DUP	1108055			1108058
2015-12-11	1899-12-31 09:33:13	#70-Avg(2)	Soil	PPM	6793	244	352	91	826	41	62461	1023	61	2	109	3	323	6	53	8	510890	Delta Premium	Rh	7			628852	7595216	1108059
2015-12-11	1899-12-31 09:35:05	#71-Avg(2)	Soil	PPM	6124	225	277	85	646	36	45774	739	77	2	129	3	468	8	57	8	510890	Delta Premium	Rh	7			628852	7595191	1108060
2015-12-11	1899-12-31 09:37:04	#72-Avg(2)	Soil	PPM	5365	205	280	80	515	32	34407	546	84	2	150	3	558	10	50	8	510890	Delta Premium	Rh	7			628852	7595166	1108061
2015-12-11	1899-12-31 09:39:09	#73-Avg(2)	Soil	PPM	4520	187	351	77	339	27	26599	420	97	3	168	4	705	12	92	9	510890	Delta Premium	Rh	7			628853	7595141	1108062
2015-12-11	1899-12-31 09:40:53	#74-Avg(2)	Soil	PPM	4059	173	290	72	252	24	20937	325	94	2	157	3	844	13	139	10	510890	Delta Premium	Rh	7			628853	7595116	1108063
2015-12-11	1899-12-31 09:47:18	#75-Avg(2)	Soil	PPM	7034	230	398	84	428	30	35147	557	88	2	174	4	808	13	60	9	510890	Delta Premium	Rh	8			628942	7596006	1108064
2015-12-11	1899-12-31 09:49:01	#76-Avg(2)	Soil	PPM	6536	218	367	81	544	31	33666	525	86	2	162	3	536	9	59	8	510890	Delta Premium	Rh	8			628942	7595981	1108065
2015-12-11	1899-12-31 09:50:51	#77-Avg(2)	Soil	PPM	6473	221	275	81	569	33	34175	542	83	2	164	3	521	9	59	8	510890	Delta Premium	Rh	8			628942	7595956	1108066
2015-12-11	1899-12-31 09:52:37	#78-Avg(2)	Soil	PPM	6120	218	348	83	732	36	41840	659	80	2	141	3	457	8	60	8	510890	Delta Premium	Rh	8			628942	7595931	1108067
2015-12-11	1899-12-31 09:54:33	#79-Avg(2)	Soil	PPM	7204	242	420	89	877	40	51367	825	84	2	130	3	394	7	61	8	510890	Delta Premium	Rh	8			628943	7595906	1108068
2015-12-11	1899-12-31 09:56:35	#80-Avg(2)	Soil	PPM	7557	256	317	92	983	44	61430	1010	80	2	116	3	400	8	68	8	510890	Delta Premium	Rh	8			628943	7595881	1108069
2015-12-11	1899-12-31 09:58:36	#81-Avg(2)	Soil	PPM	7693	259	368	94	929	43	63972	1051	61	2	118	3	442	8	32	8	510890	Delta Premium	Rh	8			628943	7595856	1108070
2015-12-11	1899-12-31 10:00:32	#82-Avg(2)	Soil	PPM	7912	269	344	96	946	44	69807	1168	58	2	114	3	382	7	40	8	510890	Delta Premium	Rh	8			628943	7595831	1108071
2015-12-11	1899-12-31 10:02:44	#83-Avg(2)	Soil	PPM	7636	268	414	98	975	46	71667	1212	57	2	111	3	308	6	50	8	510890	Delta Premium	Rh	8			628943	7595806	1108072
2015-12-11	1899-12-31 10:05:04	#84-Avg(2)	Soil	PPM	7385	262	398	97	1175	49	72472	1217	58	2	111	3	266	5	22	7	510890	Delta Premium	Rh	8			628943	7595781	1108073
2015-12-11	1899-12-31 10:07:14	#85-Avg(2)	Soil	PPM	7024	249	ND		1077	46	65545	1077	65	2	100	3	267	5	41	8	510890	Delta Premium	Rh	8			628943	7595756	1108074
2015-12-11	1899-12-31 10:09:26	#86-Avg(2)	Soil	PPM	6060	232	ND		990	44	59006	970	68	2	113	3	353	7	28	7	510890	Delta Premium	Rh	8			628943	7595731	1108075
2015-12-11	1899-12-31 10:11:12	#87-Avg(2)	Soil	PPM	6283	232	306	88	874	41	54643	888	70	2	125	3	388	7	30	8	510890	Delta Premium	Rh	8			628943	7595706	1108076
2015-12-11	1899-12-31 10:12:55	#88-Avg(2)	Soil	PPM	7849	261	336	93	786	40	57489	951	74	2	124	3	337	7	28	8	510890	Delta Premium	Rh	8			628943	7595681	1108077
2015-12-11	1899-12-31 10:14:56	#89-Avg(2)	Soil	PPM	6841	244	ND		868	41	58063	955	63	2	116	3	435	8	31	8	510890	Delta Premium	Rh	8			628943	7595656	1108078
2015-12-11	1899-12-31 10:18:07	#90-Avg(2)	Soil	PPM	6979	255	405	96	1167	48	69266	1165	57	2	110	3	347	7	28	8	510890	Delta Premium	Rh	8	DUP	1108073			1108079
2015-12-11	1899-12-31 10:20:03	#91-Avg(2)	Soil	PPM	ND		ND		ND		2373	49	ND		3	0.4	ND		ND		510890	Delta Premium	Rh	8	BLANK				1108080
2015-12-11	1899-12-31 10:21:40	#92-Avg(2)	Soil	PPM	4588	230	ND		847	49	65700	1171	22.8	1.5	193	4	100	3	ND		510890	Delta Premium	Rh	8	AMIS0329				1108081
2015-12-11	1899-12-31 10:27:28	#93-Avg(2)	Soil	PPM	5766	223	276	87	978	42	55819	904	66	2	110	3	298	6	38	7	510890	Delta Premium	Rh	8			628943	7595631	1108082
2015-12-11	1899-12-31 10:29:55	#94-Avg(2)	Soil	PPM	5727	224	ND		767	39	51581	845	64	2	118	3	459	8	38	8	510890	Delta Premium	Rh	8			628943	7595606	1108083
2015-12-11	1899-12-31 10:32:03	#95-Avg(2)	Soil	PPM	5570	217	ND		758	38	48698	787	70	2	119	3	417	8	32	8	510890	Delta Premium	Rh	8			628943	7595581	1108084
2015-12-11	1899-12-31 10:34:26	#96-Avg(2)	Soil	PPM	5538	215	332	84	805	39	46476	746	81	2	125	3	372	7	31	7	510890	Delta Premium	Rh	8			628943	7595556	1108085
2015-12-11	1899-12-31 10:36:20	#97-Avg(2)	Soil	PPM	5384	211	ND		627	35	41935	673	76	2	139	3	419	8	55	8	510890	Delta Premium	Rh	8			628943	7595531	1108086
2015-12-11	1899-12-31 10:38:09	#98-Avg(2)	Soil	PPM	4907	206	ND		806	39	43523	705	62	2	122	3	505	9	54	8	510890	Delta Premium	Rh	8			628943	7595506	1108087
2015-12-11	1899-12-31 10:40:12	#99-Avg(2)	Soil	PPM	5256	209	267	82	844	39	44382	711	81	2	122	3	373	7	39	8	510890	Delta Premium	Rh	8			628943	7595481	1108088
2015-12-11	1899-12-31 10:42:16	#100-Avg(2)	Soil	PPM	5196	206	269	81	694	36	44718	709	84	2	123	3	390	7	41	8	510890	Delta Premium	Rh	8			628943	7595456	1108089
2015-12-11	1899-12-31 10:44:27	#101-Avg(2)	Soil	PPM	5365	214	ND		793	39	52271	837	78	2	117	3	335	6	32	7	510890	Delta Premium	Rh	8			628943	7595431	1108090
2015-12-11	1899-12-31 10:46:51	#102-Avg(2)	Soil	PPM	5569	219	356	87	763	39	52111	845	74	2	117	3	358	7	40	8	510890	Delta Premium	Rh	8			628943	7595406	1108091
2015-12-11	1899-12-31 10:48:55	#103-Avg(2)	Soil	PPM	6070	232	ND		1060	45	56136	927	76	2	119	3	335	6	49	8	510890	Delta Premium	Rh	8			628943	7595381	1108092
2015-12-11	1899-12-31 10:51:58	#106-Avg(2)	Soil	PPM	5036	206	299	83	771	38	42532	686	63	2	133	3	421	8	34	8	510890	Delta Premium	Rh	8			628944	7595356	1108093
2015-12-11	1899-12-31 10:53:54	#107-Avg(2)	Soil	PPM	5922	229	405	90	920	42	60287	986	60	2	98	3	312	6	37	7	510890	Delta Premium	Rh	8			628944	7595331	1108094
2015-12-11	1899-12-31 10:56:00	#108-Avg(2)	Soil	PPM	6585	245	ND		925	44	63907	1064	66	2	105	3	430	8	24	8	510890	Delta Premium	Rh	8			628944	7595306	1108095
2015-12-11	1899-12-31 10:57:52	#109-Avg(2)	Soil	PPM	6245	233	292	89	850	41	60205	981	71	2	103	3	447	8	51	8	510890	Delta Premium	Rh	8			628944	7595281	1108096
2015-12-11	1899-12-31 11:00:02	#110-Avg(2)	Soil	PPM	5961	221	345	85	583	34	45377	729	73	2	124	3	577	10	49	8	510890	Delta Premium	Rh	8			628944	7595256	1108097
2015-12-11	1899-12-31 11:01:54	#111-Avg(2)	Soil	PPM	5559	211	257	81	471	32	40620	648	81	2	131	3	563	10	115	9	510890	Delta Premium	Rh	8			628944	7595231	1108098
2015-12-11	1899-12-31 11:03:35	#112-Avg(2)	Soil	PPM	4782	196	ND		392	29	31931	509	88	2	149	3	535	9	68	8	510890	Delta Premium	Rh	8			628944	7595206	1108099
2015-12-11	1899-12-31 11:05:35	#113-Avg(2)	Soil	PPM	3991	173	ND		211	24	19859	310	102	3	167	3	697	11	78	9	510890	Delta Premium	Rh	8			628944	7595181	1108100
2015-12-11	1899-12-31 11:07:41	#114-Avg(2)	Soil	PPM	4579	182	284	73	217	24	19007	299	117	3	160	3	782	12	74	9	510890	Delta Premium	Rh	8			628944	7595156	1108101
2015-12-11	1899-12-31 11:09:22	#115-Avg(2)	Soil	PPM	4457	226	ND		881	49	65048	1155	23.5	1.5	190	4	100	3	ND		510890	Delta Premium	Rh	8	AMIS0329				1108102
2015-12-11	1899-12-31 11:10:53	#116-Avg(2)	Soil	PPM	4374	194	316	81	766	38	42524	677	62	2	118	3	505	9	40	8	510890	Delta Premium	Rh	8	DUP	1108087			1108103
2015-12-11	1899-12-31 11:12:35	#117-Avg(2)	Soil	PPM	ND		ND		ND		2285	45	ND		2.6	0.4	ND		ND		510890	Delta Premium	Rh	8	BLANK				1108104
2015-12-11	1899-12-31 11:19:23	#118-Avg(2)	Soil	PPM	6867	228	270	82	554	33	38208	603	82	2	142	3	660	11	69	9	510890	Delta Premium	Rh	9			629034	7596047	1108105
2015-12-11	1899-12-31 11:21:18	#119-Avg(2)	Soil	PPM	6838	232	279	85	645	35	46935	743	79	2	124	3	518	9	76	8	510890	Delta Premium	Rh	9			629034	7596022	1108106
2015-12-11	1899-12-31 11:23:15	#120-Avg(2)	Soil	PPM	6734	228	283	84	644	35	41155	653	78	2	144	3	550	9	65	8	510890	Delta Premium	Rh	9			629034	7595997	1108107
2015-12-11	1899-12-31 11:25:20	#121-Avg(2)	Soil	PPM	7156	242	347	89	939	41	54352	872	78	2	119	3	457	8	93	9	510890	Delta Premium	Rh	9			629034	7595972	1108108
2015-12-11	1899-12-31 11:27:20	#122-Avg(2)	Soil	PPM	6443	228	260	84	719	37	40981	662	70	2	185	4	540	10	46	8	510890	Delta Premium	Rh	9			629034	7595947	1108109
2015-12-11	1899-12-31 11:29:23	#123-Avg(2)	Soil	PPM	6099	224	263	85	651	36	45773	739	66	2	159	3	446	8	56	8	510890	Delta Premium	Rh	9			629034	7595922	1108110
2015-12-11	1899-12-31 11:31:14	#124-Avg(2)	Soil	PPM	6763	242	ND		731	39	52847	870	56	2	137	3	501	9	35	8	510890	Delta Premium	Rh	9			629034	7595897	1108111
2015-12-11	1899-12-31 11:33:13	#125-Avg(2)	Soil	PPM	7907	282	ND		766	43	62584	1110	50	2	134	3	515	10	47	9	510890	Delta Premium	Rh	9			629034	7595872	1108112
2015-12-11	1899-12-31 11:35:03	#126-Avg(2)	Soil	PPM	8034	277	ND		1097	48	70891	1212	58	2	117	3	374	7	25	8	510890	Delta Premium	Rh	9			629034	7595847	1108113
2015-12-11	1899-12-31 11:36:55	#127-Avg(2)	Soil	PPM	7484	265	ND		1093	48	72900	1228	62	2	116	3	372	7	28	8	510890	Delta Premium	Rh	9			629034	7595822	1108114
2015-12-11	1899-12-31 11:38:53	#128-Avg(2)	Soil	PPM	6744	250	ND		990	45	62703	1057	69	2	116	3	307	6	43	8	510890	Delta Premium	Rh	9			629034	7595797	1108115
2015-12-11	1899-12-31 11:41:10	#129-Avg(2)	Soil	PPM	5883	230	288	89	1175	47	61992	1017	67	2	110	3	242	5	46	8	510890	Delta Premium	Rh	9			629034	7595772	1108116
2015-12-11	1899-12-31 11:43:02	#130-Avg(2)	Soil	PPM	5899	233	371	91	1037	45	61512	1020	63	2	119	3	261	5	39	8	510890	Delta Premium	Rh	9			629034	7595747	1108117
2015-12-11	1899-12-31 11:45:09	#131-Avg(2)	Soil	PPM	8076	284	ND		1062	49	62628	1106	63	2	132	3	379	8	29	8	510890	Delta Premium	Rh	9			629034	7595722	1108118
2015-12-11	1899-12-31 11:46:59	#132-Avg(2)	Soil	PPM	5944	232	ND		913	43	54460	909	65	2	130	3	361	7	36	8	510890	Delta Premium	Rh	9			629034	7595697	1108119
2015-12-11	1899-12-31 11:49:14	#133-Avg(2)	Soil	PPM	5381	220	265	87	865	41	50997	844	57	2	128	3	425	8	27	8	510890	Delta Premium	Rh	9			629034	7595672	1108120
2015-12-11	1899-12-31 11:52:22	#134-Avg(2)	Soil	PPM	5211	215	ND		792	39	48005	788	67	2	135	3	405	8	ND		510890	Delta Premium	Rh	9			629034	7595647	1108121
2015-12-11	1899-12-31 11:54:31	#135-Avg(2)	Soil	PPM	4595	198	ND		710	36	40668	652	69	2	149	3	440	8	32	8	510890	Delta Premium	Rh	9			629034	7595622	1108122
2015-12-11	1899-12-31 11:56:25	#136-Avg(2)	Soil	PPM	5127	211	ND		739	38	45240	738	74	2	158	4	460	8	50	8	510890	Delta Premium	Rh	9			629035	7595597	1108123
2015-12-11	1899-12-31 11:58:15	#137-Avg(2)	Soil	PPM	4803	207	ND		634	36	41473	683	74	2	146	3	452	8	31	8	510890	Delta Premium	Rh	9			629035	7595572	1108124
2015-12-11	1899-12-31 12:00:02	#138-Avg(2)	Soil	PPM	4358	222	ND		827	47	65687	1152	22.9	1.5	186	4	100	3	ND		510890	Delta Premium	Rh	9	AMIS0329				1108125
2015-12-11	1899-12-31 12:03:07	#139-Avg(2)	Soil	PPM	ND		ND		ND		1747	39	ND		1.8	0.4	ND		ND		510890	Delta Premium	Rh	9	BLANK				1108126
2015-12-11	1899-12-31 12:04:54	#140-Avg(2)	Soil	PPM	6989	254	322	94	1054	46	64012	1078	59	2	130	3	366	7	27	8	510890	Delta Premium	Rh	9	DUP	1108118			1108127
2015-12-11	1899-12-31 12:23:39	#141-Avg(2)	Soil	PPM	3719	182	ND		608	34	33208	535	84	2	155	3	345	6	31	7	510890	Delta Premium	Rh	9			629035	7595547	1108128
2015-12-11	1899-12-31 12:25:28	#142-Avg(2)	Soil	PPM	4462	194	ND		707	36	41890	665	70	2	130	3	312	6	33	7	510890	Delta Premium	Rh	9			629035	7595522	1108129
2015-12-11	1899-12-31 12:27:20	#143-Avg(2)	Soil	PPM	4176	194	ND		584	35	39674	646	71	2	140	3	372	7	32	7	510890	Delta Premium	Rh	9			629035	7595497	1108130
2015-12-11	1899-12-31 12:29:02	#144-Avg(2)	Soil	PPM	5547	223	ND		948	43	56258	921	76	2	112	3	365	7	41	8	510890	Delta Premium	Rh	9			629035	7595472	1108131
2015-12-11	1899-12-31 12:30:45	#145-Avg(2)	Soil	PPM	5002	213	ND		765	39	49672	818	74	2	142	3	437	8	27	8	510890	Delta Premium	Rh	9			629035	7595447	1108132
2015-12-11	1899-12-31 12:32:57	#146-Avg(2)	Soil	PPM	5131	208	276	82	809	38	44076	708	76	2	147	3	397	7	45	8	510890	Delta Premium	Rh	9			629035	7595422	1108133
2015-12-11	1899-12-31 12:35:03	#147-Avg(2)	Soil	PPM	6174	232	304	88	846	41	51403	847	74	2	126	3	398	7	41	8	510890	Delta Premium	Rh	9			629035	7595397	1108134
2015-12-11	1899-12-31 12:36:48	#148-Avg(2)	Soil	PPM	6420	240	302	91	854	42	54582	911	76	2	132	3	494	9	35	8	510890	Delta Premium	Rh	9			629035	7595372	1108135
2015-12-11	1899-12-31 12:38:38	#149-Avg(2)	Soil	PPM	6509	237	314	89	824	40	53856	882	69	2	112	3	336	6	58	8	510890	Delta Premium	Rh	9			629035	7595347	1108136
2015-12-11	1899-12-31 12:40:43	#150-Avg(2)	Soil	PPM	5010	205	ND		712	36	45090	720	65	2	113	3	365	7	47	8	510890	Delta Premium	Rh	9			629035	7595322	1108137
2015-12-11	1899-12-31 12:42:47	#151-Avg(2)	Soil	PPM	5331	211	ND		539	34	43757	703	65	2	117	3	460	8	47	8	510890	Delta Premium	Rh	9			629035	7595297	1108138
2015-12-11	1899-12-31 12:44:47	#152-Avg(2)	Soil	PPM	4482	187	ND		347	28	31647	495	77	2	117	3	607	10	102	9	510890	Delta Premium	Rh	9			629035	7595272	1108139
2015-12-11	1899-12-31 12:46:47	#153-Avg(2)	Soil	PPM	4270	181	279	74	317	26	25603	399	82	2	135	3	789	13	105	9	510890	Delta Premium	Rh	9			629035	7595247	1108140
2015-12-11	1899-12-31 12:48:45	#154-Avg(2)	Soil	PPM	3888	172	263	72	250	25	23438	363	95	2	138	3	592	10	81	8	510890	Delta Premium	Rh	9			629035	7595222	1108141
2015-12-11	1899-12-31 12:50:38	#155-Avg(2)	Soil	PPM	3276	161	248	70	211	23	18226	285	97	3	149	3	594	10	90	8	510890	Delta Premium	Rh	9			629035	7595197	1108142
2015-12-11	1899-12-31 12:56:35	#156-Avg(2)	Soil	PPM	6935	231	326	85	640	35	45308	713	84	2	120	3	548	9	71	8	510890	Delta Premium	Rh	10			629125	7596088	1108143
2015-12-11	1899-12-31 12:58:35	#157-Avg(2)	Soil	PPM	6342	226	ND		525	33	45616	729	82	2	122	3	529	9	47	8	510890	Delta Premium	Rh	10			629125	7596063	1108144
2015-12-11	1899-12-31 13:00:39	#158-Avg(2)	Soil	PPM	6465	233	ND		703	38	53151	860	73	2	124	3	562	10	62	9	510890	Delta Premium	Rh	10			629125	7596038	1108145
2015-12-11	1899-12-31 13:03:01	#159-Avg(2)	Soil	PPM	5813	223	ND		844	40	50421	818	74	2	130	3	455	8	48	8	510890	Delta Premium	Rh	10			629125	7596013	1108146
2015-12-11	1899-12-31 13:05:13	#160-Avg(2)	Soil	PPM	5927	228	335	88	671	37	43881	731	68	2	151	3	488	9	31	8	510890	Delta Premium	Rh	10			629125	7595988	1108147
2015-12-11	1899-12-31 13:15:26	#161-Avg(2)	Soil	PPM	5755	219	259	84	640	36	42200	686	68	2	149	3	490	9	44	8	510890	Delta Premium	Rh	10	DUP	1108147			1108148
2015-12-11	1899-12-31 13:17:16	#162-Avg(2)	Soil	PPM	4114	218	355	95	870	48	64622	1135	20.8	1.4	185	4	100	3	ND		510890	Delta Premium	Rh	10	AMIS0329				1108149
2015-12-11	1899-12-31 13:19:13	#163-Avg(2)	Soil	PPM	ND		ND		ND		873	28	ND		2.1	0.4	ND		ND		510890	Delta Premium	Rh	10	BLANK				1108150
2015-12-11	1899-12-31 13:21:03	#164-Avg(2)	Soil	PPM	5815	222	ND		677	37	44086	720	64	2	149	3	510	9	57	8	510890	Delta Premium	Rh	10			629125	7595963	1108151
2015-12-11	1899-12-31 13:22:46	#165-Avg(2)	Soil	PPM	8990	310	377	107	741	44	60915	1118	57	2	131	3	517	10	42	9	510890	Delta Premium	Rh	10			629125	7595938	1108152
2015-12-11	1899-12-31 13:24:47	#166-Avg(2)	Soil	PPM	8124	287	ND		913	46	68323	1209	52	2	125	3	436	9	25	8	510890	Delta Premium	Rh	10			629125	7595913	1108153
2015-12-11	1899-12-31 13:26:49	#167-Avg(2)	Soil	PPM	8227	300	ND		940	49	71052	1306	60	2	135	4	367	8	51	9	510890	Delta Premium	Rh	10			629125	7595888	1108154
2015-12-11	1899-12-31 13:28:37	#168-Avg(2)	Soil	PPM	6839	246	ND		665	38	53177	888	63	2	137	3	354	7	31	8	510890	Delta Premium	Rh	10			629125	7595863	1108155
2015-12-11	1899-12-31 13:30:27	#169-Avg(2)	Soil	PPM	6690	247	ND		780	41	55382	933	67	2	142	3	366	7	35	8	510890	Delta Premium	Rh	10			629126	7595838	1108156
2015-12-11	1899-12-31 13:32:54	#170-Avg(2)	Soil	PPM	6656	243	ND		931	43	55269	918	55	2	130	3	436	8	44	8	510890	Delta Premium	Rh	10			629126	7595813	1108157
2015-12-11	1899-12-31 13:34:37	#171-Avg(2)	Soil	PPM	8215	282	360	101	1200	50	72595	1251	50	2	119	3	287	6	ND		510890	Delta Premium	Rh	10			629126	7595788	1108158
2015-12-11	1899-12-31 13:36:35	#172-Avg(2)	Soil	PPM	6315	242	ND		1111	47	64392	1078	57	2	122	3	384	7	34	8	510890	Delta Premium	Rh	10			629126	7595763	1108159
2015-12-11	1899-12-31 13:38:19	#173-Avg(2)	Soil	PPM	5744	231	ND		958	44	57570	965	58	2	129	3	338	7	29	8	510890	Delta Premium	Rh	10			629126	7595738	1108160
2015-12-11	1899-12-31 13:40:12	#174-Avg(2)	Soil	PPM	5131	217	284	87	846	41	53209	881	65	2	136	3	334	6	49	8	510890	Delta Premium	Rh	10			629126	7595713	1108161
2015-12-11	1899-12-31 13:53:39	#176-Avg(2)	Soil	PPM	5394	216	ND		740	38	43937	721	68	2	152	3	441	8	39	8	510890	Delta Premium	Rh	10			629126	7595688	1108162
2015-12-11	1899-12-31 13:56:18	#177-Avg(2)	Soil	PPM	4730	204	ND		692	37	40344	661	63	2	150	3	407	8	26	8	510890	Delta Premium	Rh	10			629126	7595663	1108163
2015-12-11	1899-12-31 13:58:08	#178-Avg(2)	Soil	PPM	5418	219	297	86	814	40	47731	787	70	2	144	3	440	8	35	8	510890	Delta Premium	Rh	10			629126	7595638	1108164
2015-12-11	1899-12-31 14:00:00	#179-Avg(2)	Soil	PPM	4406	193	296	80	655	35	40469	643	73	2	153	3	423	8	31	7	510890	Delta Premium	Rh	10			629126	7595613	1108165
2015-12-11	1899-12-31 14:01:50	#180-Avg(2)	Soil	PPM	4504	200	ND		706	37	42210	689	71	2	148	3	404	7	25	8	510890	Delta Premium	Rh	10			629126	7595588	1108166
2015-12-11	1899-12-31 14:03:34	#181-Avg(2)	Soil	PPM	4527	205	ND		734	39	44506	740	65	2	137	3	339	7	30	8	510890	Delta Premium	Rh	10			629126	7595563	1108167
2015-12-11	1899-12-31 14:05:16	#182-Avg(2)	Soil	PPM	5097	218	278	88	762	40	57452	951	68	2	116	3	288	6	39	8	510890	Delta Premium	Rh	10			629126	7595538	1108168
2015-12-11	1899-12-31 14:06:57	#183-Avg(2)	Soil	PPM	5478	216	ND		831	40	52110	839	73	2	138	3	385	7	64	8	510890	Delta Premium	Rh	10			629126	7595513	1108169
2015-12-11	1899-12-31 14:08:43	#184-Avg(2)	Soil	PPM	5432	220	290	86	767	39	46143	765	72	2	163	4	442	8	51	8	510890	Delta Premium	Rh	10			629126	7595488	1108170
2015-12-11	1899-12-31 14:21:28	#186-Avg(2)	Soil	PPM	ND		ND		ND		1660	39	ND		2.8	0.4	ND		ND		510890	Delta Premium	Rh	10	BLANK				1108171
2015-12-11	1899-12-31 14:23:05	#187-Avg(2)	Soil	PPM	8187	272	306	95	769	41	58638	989	58	2	131	3	679	12	33	9	510890	Delta Premium	Rh	10	DUP	1108152			1108172
2015-12-11	1899-12-31 14:24:42	#188-Avg(2)	Soil	PPM	4150	219	ND		860	48	64213	1130	22.8	1.5	186	4	98	3	ND		510890	Delta Premium	Rh	10	AMIS0329				1108173
2015-12-11	1899-12-31 14:26:15	#189-Avg(2)	Soil	PPM	5841	217	362	84	750	37	42413	679	69	2	161	4	531	9	47	8	510890	Delta Premium	Rh	10			629126	7595463	1108174
2015-12-11	1899-12-31 14:27:59	#190-Avg(2)	Soil	PPM	5713	245	ND		759	43	48385	874	78	3	162	4	394	8	44	9	510890	Delta Premium	Rh	10			629126	7595438	1108175
2015-12-11	1899-12-31 14:29:39	#191-Avg(2)	Soil	PPM	6210	224	ND		661	36	46669	748	73	2	132	3	435	8	44	8	510890	Delta Premium	Rh	10			629126	7595413	1108176
2015-12-11	1899-12-31 14:31:19	#192-Avg(2)	Soil	PPM	6816	242	338	90	763	39	52633	864	79	2	118	3	383	7	45	8	510890	Delta Premium	Rh	10			629126	7595388	1108177
2015-12-11	1899-12-31 14:32:58	#193-Avg(2)	Soil	PPM	6824	249	344	93	952	44	57778	970	72	2	112	3	383	7	48	8	510890	Delta Premium	Rh	10			629126	7595363	1108178
2015-12-11	1899-12-31 14:34:27	#194-Avg(2)	Soil	PPM	7468	260	321	94	1025	45	60247	1014	72	2	114	3	369	7	58	8	510890	Delta Premium	Rh	10			629126	7595338	1108179
2015-12-11	1899-12-31 14:36:08	#195-Avg(2)	Soil	PPM	5403	212	ND		596	34	41480	670	75	2	128	3	521	9	60	8	510890	Delta Premium	Rh	10			629126	7595313	1108180
2015-12-11	1899-12-31 14:37:53	#196-Avg(2)	Soil	PPM	4908	203	289	81	571	34	37625	609	77	2	124	3	556	10	69	9	510890	Delta Premium	Rh	10			629127	7595288	1108181
2015-12-11	1899-12-31 14:39:31	#197-Avg(2)	Soil	PPM	4239	186	320	78	294	27	31061	494	74	2	118	3	543	9	100	9	510890	Delta Premium	Rh	10			629127	7595263	1108182
2015-12-11	1899-12-31 14:41:05	#198-Avg(2)	Soil	PPM	3658	173	292	74	330	27	26406	414	80	2	124	3	585	10	88	9	510890	Delta Premium	Rh	10			629127	7595238	1108183
2015-12-11	1899-12-31 14:45:16	#199-Avg(2)	Soil	PPM	3393	161	320	70	168	22	18885	292	97	3	150	3	629	10	90	8	510890	Delta Premium	Rh	11			629216	7596129	1108184
2015-12-12	1899-12-31 06:31:40	#5-Avg(2)	Soil	PPM	7571	242	431	88	716	36	45234	716	81	2	133	3	481	8	66	8	510890	Delta Premium	Rh	11			629216	7596104	1108185
2015-12-12	1899-12-31 06:33:24	#6-Avg(2)	Soil	PPM	6615	226	271	83	580	34	40737	647	73	2	122	3	566	10	86	9	510890	Delta Premium	Rh	11			629216	7596079	1108186
2015-12-12	1899-12-31 06:36:25	#7-Avg(2)	Soil	PPM	7928	256	282	90	845	40	55581	900	69	2	108	3	510	9	53	8	510890	Delta Premium	Rh	11			629217	7596054	1108187
2015-12-12	1899-12-31 06:38:16	#8-Avg(2)	Soil	PPM	6608	235	ND		815	39	45790	748	73	2	144	3	495	9	50	8	510890	Delta Premium	Rh	11			629217	7596029	1108188
2015-12-12	1899-12-31 06:40:16	#9-Avg(2)	Soil	PPM	7394	250	271	89	734	38	49762	818	64	2	139	3	483	9	49	8	510890	Delta Premium	Rh	11			629217	7596004	1108189
2015-12-12	1899-12-31 06:43:19	#10-Avg(2)	Soil	PPM	6381	234	ND		734	38	48348	797	58	2	140	3	486	9	30	8	510890	Delta Premium	Rh	11			629217	7595979	1108190
2015-12-12	1899-12-31 06:45:03	#11-Avg(2)	Soil	PPM	6038	227	304	87	667	37	44058	726	73	2	169	4	389	7	33	8	510890	Delta Premium	Rh	11			629217	7595954	1108191
2015-12-12	1899-12-31 06:46:50	#12-Avg(2)	Soil	PPM	6171	229	362	88	615	36	43816	722	71	2	153	3	506	9	45	8	510890	Delta Premium	Rh	11			629217	7595929	1108192
2015-12-12	1899-12-31 06:48:45	#13-Avg(2)	Soil	PPM	6997	249	ND		651	38	47775	804	72	2	150	3	426	8	50	8	510890	Delta Premium	Rh	11			629217	7595904	1108193
2015-12-12	1899-12-31 06:56:01	#14-Avg(2)	Soil	PPM	6626	236	328	88	686	37	46073	755	69	2	149	3	469	9	47	8	510890	Delta Premium	Rh	11	DUP	1108193			1108194
2015-12-12	1899-12-31 06:58:25	#15-Avg(2)	Soil	PPM	4128	220	ND		803	48	65142	1152	21.3	1.4	188	4	99	3	ND		510890	Delta Premium	Rh	11	AMIS0329				1108195
2015-12-12	1899-12-31 07:00:05	#16-Avg(2)	Soil	PPM	ND		ND		ND		2133	45	ND		2.1	0.4	ND		ND		510890	Delta Premium	Rh	11	BLANK				1108196
2015-12-12	1899-12-31 07:01:52	#17-Avg(2)	Soil	PPM	5955	223	347	86	562	34	43070	701	73	2	141	3	507	9	43	8	510890	Delta Premium	Rh	11			629217	7595879	1108197
2015-12-12	1899-12-31 07:03:40	#18-Avg(2)	Soil	PPM	8397	282	305	99	1120	48	71632	1222	58	2	123	3	454	9	ND		510890	Delta Premium	Rh	11			629217	7595854	1108198
2015-12-12	1899-12-31 07:05:19	#19-Avg(2)	Soil	PPM	6111	233	290	89	855	41	57945	955	63	2	125	3	331	6	31	8	510890	Delta Premium	Rh	11			629217	7595829	1108199
2015-12-12	1899-12-31 07:07:15	#20-Avg(2)	Soil	PPM	6109	237	355	92	941	44	60996	1019	55	2	127	3	304	6	24	7	510890	Delta Premium	Rh	11			629217	7595804	1108200
2015-12-12	1899-12-31 07:09:18	#21-Avg(2)	Soil	PPM	4929	213	258	86	819	40	51635	854	64	2	147	3	328	6	42	8	510890	Delta Premium	Rh	11			629217	7595779	1108201
2015-12-12	1899-12-31 07:10:58	#22-Avg(2)	Soil	PPM	4711	203	284	83	837	39	47861	771	69	2	148	3	310	6	39	8	510890	Delta Premium	Rh	11			629217	7595754	1108202
2015-12-12	1899-12-31 07:12:56	#23-Avg(2)	Soil	PPM	5004	213	ND		898	42	54852	897	67	2	128	3	324	6	39	8	510890	Delta Premium	Rh	11			629217	7595729	1108203
2015-12-12	1899-12-31 07:14:53	#24-Avg(2)	Soil	PPM	4621	202	288	83	860	40	45203	731	66	2	145	3	499	9	39	8	510890	Delta Premium	Rh	11			629217	7595704	1108204
2015-12-12	1899-12-31 07:16:47	#25-Avg(2)	Soil	PPM	3986	191	ND		677	36	42306	684	65	2	150	3	429	8	28	8	510890	Delta Premium	Rh	11			629217	7595679	1108205
2015-12-12	1899-12-31 07:18:33	#26-Avg(2)	Soil	PPM	4439	198	ND		739	37	45440	731	62	2	137	3	362	7	45	8	510890	Delta Premium	Rh	11			629217	7595654	1108206
2015-12-12	1899-12-31 07:20:24	#27-Avg(2)	Soil	PPM	4603	199	261	81	750	37	44683	716	63	2	146	3	367	7	43	8	510890	Delta Premium	Rh	11			629217	7595629	1108207
2015-12-12	1899-12-31 07:22:18	#28-Avg(2)	Soil	PPM	4981	206	ND		757	38	45022	723	66	2	150	3	466	8	33	8	510890	Delta Premium	Rh	11			629217	7595604	1108208
2015-12-12	1899-12-31 07:24:03	#29-Avg(2)	Soil	PPM	5410	217	ND		742	38	46755	764	68	2	162	4	408	8	69	9	510890	Delta Premium	Rh	11			629217	7595579	1108209
2015-12-12	1899-12-31 07:25:55	#30-Avg(2)	Soil	PPM	5179	217	276	87	780	40	51690	854	64	2	125	3	344	7	49	8	510890	Delta Premium	Rh	11			629217	7595554	1108210
2015-12-12	1899-12-31 07:27:52	#31-Avg(2)	Soil	PPM	5108	210	ND		725	38	46661	755	61	2	143	3	402	7	47	8	510890	Delta Premium	Rh	11			629218	7595529	1108211
2015-12-12	1899-12-31 07:29:54	#32-Avg(2)	Soil	PPM	5788	217	272	83	567	34	41149	663	72	2	172	4	562	10	54	8	510890	Delta Premium	Rh	11			629218	7595504	1108212
2015-12-12	1899-12-31 07:31:54	#33-Avg(2)	Soil	PPM	5764	217	250	83	693	36	41266	664	74	2	156	3	573	10	49	8	510890	Delta Premium	Rh	11			629218	7595479	1108213
2015-12-12	1899-12-31 07:33:48	#34-Avg(2)	Soil	PPM	5865	220	303	85	802	38	48944	786	69	2	123	3	379	7	63	8	510890	Delta Premium	Rh	11			629218	7595454	1108214
2015-12-12	1899-12-31 07:35:41	#35-Avg(2)	Soil	PPM	5548	212	289	83	643	35	41713	668	73	2	118	3	430	8	48	8	510890	Delta Premium	Rh	11			629218	7595429	1108215
2015-12-12	1899-12-31 07:37:33	#36-Avg(2)	Soil	PPM	6694	245	320	92	882	42	57867	966	65	2	116	3	376	7	43	8	510890	Delta Premium	Rh	11			629218	7595404	1108216
2015-12-12	1899-12-31 07:39:23	#37-Avg(2)	Soil	PPM	6104	233	292	89	756	39	53071	882	60	2	117	3	318	6	50	8	510890	Delta Premium	Rh	11	DUP	1108213			1108217
2015-12-12	1899-12-31 07:46:49	#39-Avg(2)	Soil	PPM	ND		ND		ND		1467	30	ND		ND		ND		ND		510890	Delta Premium	Rh	11	BLANK				1108218
2015-12-12	1899-12-31 07:48:38	#40-Avg(2)	Soil	PPM	4402	230	ND		842	50	67065	1211	23.1	1.5	193	5	101	3	ND		510890	Delta Premium	Rh	11	AMIS0329				1108219
2015-12-12	1899-12-31 07:50:44	#41-Avg(2)	Soil	PPM	6821	248	292	92	841	42	57497	962	63	2	126	3	450	8	39	8	510890	Delta Premium	Rh	11			629218	7595379	1108220
2015-12-12	1899-12-31 07:52:26	#42-Avg(2)	Soil	PPM	5209	208	271	82	653	35	40159	646	83	2	138	3	456	8	60	8	510890	Delta Premium	Rh	11			629218	7595354	1108221
2015-12-12	1899-12-31 07:54:19	#43-Avg(2)	Soil	PPM	5451	207	308	81	440	30	33883	540	90	3	136	3	558	10	60	8	510890	Delta Premium	Rh	11			629218	7595329	1108222
2015-12-12	1899-12-31 07:56:12	#44-Avg(2)	Soil	PPM	4077	177	ND		254	25	20535	325	102	3	147	3	608	10	118	9	510890	Delta Premium	Rh	11			629218	7595304	1108223
2015-12-12	1899-12-31 07:58:00	#45-Avg(2)	Soil	PPM	3385	163	ND		187	23	17438	275	106	3	156	3	656	11	95	9	510890	Delta Premium	Rh	11			629218	7595279	1108224
2015-12-12	1899-12-31 08:08:19	#46-Avg(2)	Soil	PPM	6611	227	421	85	674	35	38889	621	81	2	138	3	493	9	59	8	510890	Delta Premium	Rh	12			629308	7596169	1108225
2015-12-12	1899-12-31 08:10:25	#47-Avg(2)	Soil	PPM	7307	238	322	86	555	33	42620	679	80	2	138	3	593	10	59	8	510890	Delta Premium	Rh	12			629308	7596144	1108226
2015-12-12	1899-12-31 08:12:32	#48-Avg(2)	Soil	PPM	7069	240	299	87	657	36	49475	797	73	2	121	3	460	8	54	8	510890	Delta Premium	Rh	12			629308	7596119	1108227
2015-12-12	1899-12-31 08:14:33	#49-Avg(2)	Soil	PPM	7604	251	ND		1007	43	55143	893	78	2	126	3	514	9	57	8	510890	Delta Premium	Rh	12			629308	7596094	1108228
2015-12-12	1899-12-31 08:16:26	#50-Avg(2)	Soil	PPM	7772	262	409	95	919	43	57005	949	73	2	127	3	571	10	53	9	510890	Delta Premium	Rh	12			629308	7596069	1108229
2015-12-12	1899-12-31 08:18:43	#51-Avg(2)	Soil	PPM	6988	245	319	90	906	42	57071	935	74	2	112	3	476	9	46	8	510890	Delta Premium	Rh	12			629308	7596044	1108230
2015-12-12	1899-12-31 08:20:54	#53-Avg(2)	Soil	PPM	7857	259	324	92	1048	44	58428	957	65	2	115	3	511	9	63	9	510890	Delta Premium	Rh	12			629308	7596019	1108231
2015-12-12	1899-12-31 08:22:47	#54-Avg(2)	Soil	PPM	7731	263	385	95	932	43	59600	996	73	2	120	3	429	8	58	8	510890	Delta Premium	Rh	12			629308	7595994	1108232
2015-12-12	1899-12-31 08:24:38	#55-Avg(2)	Soil	PPM	6592	240	ND		824	41	53471	883	70	2	138	3	438	8	36	8	510890	Delta Premium	Rh	12			629308	7595969	1108233
2015-12-12	1899-12-31 08:26:38	#56-Avg(2)	Soil	PPM	7260	248	322	90	709	38	47269	780	81	2	151	3	503	9	71	9	510890	Delta Premium	Rh	12			629308	7595944	1108234
2015-12-12	1899-12-31 08:28:31	#57-Avg(2)	Soil	PPM	7835	262	472	95	892	42	57884	961	65	2	141	3	436	8	50	8	510890	Delta Premium	Rh	12			629308	7595919	1108235
2015-12-12	1899-12-31 08:30:23	#58-Avg(2)	Soil	PPM	6335	235	333	90	813	40	54787	902	66	2	135	3	424	8	42	8	510890	Delta Premium	Rh	12			629308	7595894	1108236
2015-12-12	1899-12-31 08:32:06	#59-Avg(2)	Soil	PPM	6142	237	ND		819	41	56184	941	67	2	135	3	342	7	48	8	510890	Delta Premium	Rh	12			629308	7595869	1108237
2015-12-12	1899-12-31 08:33:50	#60-Avg(2)	Soil	PPM	5690	222	296	86	860	40	47774	784	75	2	159	4	384	7	42	8	510890	Delta Premium	Rh	12			629308	7595844	1108238
2015-12-12	1899-12-31 08:35:37	#61-Avg(2)	Soil	PPM	4754	203	ND		670	36	43788	709	71	2	153	3	317	6	39	8	510890	Delta Premium	Rh	12			629308	7595819	1108239
2015-12-12	1899-12-31 08:37:44	#62-Avg(2)	Soil	PPM	ND		ND		ND		1031	29	ND		1.9	0.4	ND		ND		510890	Delta Premium	Rh	12	BLANK				1108240
2015-12-12	1899-12-31 08:39:35	#63-Avg(2)	Soil	PPM	4060	227	ND		908	51	66537	1218	19.6	1.5	187	5	100	3	ND		510890	Delta Premium	Rh	12	AMIS0329				1108241
2015-12-12	1899-12-31 08:41:37	#64-Avg(2)	Soil	PPM	5335	215	ND		820	39	46831	765	73	2	158	4	360	7	57	8	510890	Delta Premium	Rh	12	DUP	1108238			1108242
2015-12-12	1899-12-31 08:43:21	#65-Avg(2)	Soil	PPM	4363	199	289	82	693	37	40355	663	66	2	177	4	401	7	45	8	510890	Delta Premium	Rh	12			629308	7595794	1108243
2015-12-12	1899-12-31 08:45:06	#66-Avg(2)	Soil	PPM	4391	204	ND		889	41	46833	778	64	2	152	3	372	7	29	8	510890	Delta Premium	Rh	12			629308	7595769	1108244
2015-12-12	1899-12-31 08:46:58	#67-Avg(2)	Soil	PPM	3951	188	ND		717	37	50081	789	68	2	124	3	237	5	32	7	510890	Delta Premium	Rh	12			629309	7595744	1108245
2015-12-12	1899-12-31 08:48:56	#68-Avg(2)	Soil	PPM	3983	188	ND		847	39	47553	752	65	2	144	3	215	4	34	7	510890	Delta Premium	Rh	12			629309	7595719	1108246
2015-12-12	1899-12-31 08:50:48	#69-Avg(2)	Soil	PPM	4634	201	298	82	942	41	43347	701	62	2	175	4	264	5	30	7	510890	Delta Premium	Rh	12			629309	7595694	1108247
2015-12-12	1899-12-31 08:52:46	#70-Avg(2)	Soil	PPM	5070	214	ND		820	40	45595	756	67	2	161	4	298	6	43	8	510890	Delta Premium	Rh	12			629309	7595669	1108248
2015-12-12	1899-12-31 08:54:27	#71-Avg(2)	Soil	PPM	5118	211	ND		740	38	45177	736	66	2	173	4	387	7	48	8	510890	Delta Premium	Rh	12			629309	7595644	1108249
2015-12-12	1899-12-31 08:56:29	#72-Avg(2)	Soil	PPM	5685	223	315	87	783	39	47574	782	63	2	169	4	429	8	27	8	510890	Delta Premium	Rh	12			629309	7595619	1108250
2015-12-12	1899-12-31 08:58:21	#73-Avg(2)	Soil	PPM	5903	226	ND		801	40	48703	799	67	2	165	4	432	8	45	8	510890	Delta Premium	Rh	12			629309	7595594	1108251
2015-12-12	1899-12-31 09:00:18	#74-Avg(2)	Soil	PPM	5742	221	ND		688	37	40972	675	67	2	193	4	411	8	41	8	510890	Delta Premium	Rh	12			629309	7595569	1108252
2015-12-12	1899-12-31 09:02:15	#75-Avg(2)	Soil	PPM	5933	230	275	88	692	38	44156	742	71	2	172	4	509	9	68	9	510890	Delta Premium	Rh	12			629309	7595544	1108253
2015-12-12	1899-12-31 09:04:15	#76-Avg(2)	Soil	PPM	6844	243	364	90	600	36	47120	782	73	2	147	3	465	9	55	8	510890	Delta Premium	Rh	12			629309	7595519	1108254
2015-12-12	1899-12-31 09:06:09	#77-Avg(2)	Soil	PPM	5339	211	296	83	595	34	40983	662	71	2	130	3	423	8	56	8	510890	Delta Premium	Rh	12			629309	7595494	1108255
2015-12-12	1899-12-31 09:08:19	#78-Avg(2)	Soil	PPM	5082	204	357	82	527	33	35634	573	86	2	143	3	431	8	71	8	510890	Delta Premium	Rh	12			629309	7595469	1108256
2015-12-12	1899-12-31 09:09:54	#79-Avg(2)	Soil	PPM	4830	201	ND		577	34	38600	620	76	2	138	3	431	8	40	8	510890	Delta Premium	Rh	12			629309	7595444	1108257
2015-12-12	1899-12-31 09:11:49	#80-Avg(2)	Soil	PPM	5795	224	289	86	599	36	46610	766	74	2	126	3	421	8	60	8	510890	Delta Premium	Rh	12			629309	7595419	1108258
2015-12-12	1899-12-31 09:13:36	#81-Avg(2)	Soil	PPM	5312	216	360	86	530	34	38093	635	85	3	153	3	514	9	48	8	510890	Delta Premium	Rh	12			629309	7595394	1108259
2015-12-12	1899-12-31 09:15:36	#82-Avg(2)	Soil	PPM	4324	187	277	77	349	28	28331	453	98	3	153	3	584	10	73	9	510890	Delta Premium	Rh	12			629309	7595369	1108260
2015-12-12	1899-12-31 09:17:35	#83-Avg(2)	Soil	PPM	3862	170	223	70	219	24	18302	287	110	3	149	3	668	11	128	9	510890	Delta Premium	Rh	12			629309	7595344	1108261
2015-12-12	1899-12-31 09:19:24	#84-Avg(2)	Soil	PPM	4218	177	294	73	241	24	19321	305	110	3	144	3	702	11	104	9	510890	Delta Premium	Rh	12			629309	7595319	1108262
2015-12-12	1899-12-31 09:23:38	#85-Avg(2)	Soil	PPM	3868	234	ND		829	52	65713	1261	20.7	1.5	183	5	98	3	ND		510890	Delta Premium	Rh	12	AMIS0329				1108263
2015-12-12	1899-12-31 09:25:30	#86-Avg(2)	Soil	PPM	6232	230	384	88	629	36	47660	781	77	2	131	3	430	8	65	8	510890	Delta Premium	Rh	12	DUP	1108258			1108264
2015-12-12	1899-12-31 09:27:17	#87-Avg(2)	Soil	PPM	ND		ND		ND		1574	37	ND		2.5	0.4	ND		ND		510890	Delta Premium	Rh	12	BLANK				1108265
2015-12-12	1899-12-31 09:30:57	#88-Avg(2)	Soil	PPM	5854	211	ND		427	30	32432	514	84	2	146	3	623	11	54	8	510890	Delta Premium	Rh	13			629399	7596210	1108266
2015-12-12	1899-12-31 09:32:47	#89-Avg(2)	Soil	PPM	6209	215	391	82	474	31	33299	524	85	2	153	3	699	12	76	9	510890	Delta Premium	Rh	13			629399	7596185	1108267
2015-12-12	1899-12-31 09:34:42	#90-Avg(2)	Soil	PPM	5416	203	ND		499	31	35846	561	81	2	143	3	576	10	65	8	510890	Delta Premium	Rh	13			629399	7596160	1108268
2015-12-12	1899-12-31 09:36:27	#91-Avg(2)	Soil	PPM	6716	233	416	88	1040	42	50141	801	77	2	126	3	428	8	49	8	510890	Delta Premium	Rh	13			629399	7596135	1108269
2015-12-12	1899-12-31 09:38:34	#92-Avg(2)	Soil	PPM	7245	248	270	89	859	41	52540	861	67	2	129	3	552	10	41	8	510890	Delta Premium	Rh	13			629399	7596110	1108270
2015-12-12	1899-12-31 09:40:23	#93-Avg(2)	Soil	PPM	7507	254	ND		827	41	52520	869	66	2	131	3	517	9	33	8	510890	Delta Premium	Rh	13			629399	7596085	1108271
2015-12-12	1899-12-31 09:42:15	#94-Avg(2)	Soil	PPM	6995	248	344	92	1136	46	59742	987	68	2	118	3	469	9	51	8	510890	Delta Premium	Rh	13			629399	7596060	1108272
2015-12-12	1899-12-31 09:44:16	#95-Avg(2)	Soil	PPM	6842	240	286	88	861	40	51578	843	76	2	132	3	403	7	51	8	510890	Delta Premium	Rh	13			629399	7596035	1108273
2015-12-12	1899-12-31 09:45:57	#96-Avg(2)	Soil	PPM	7498	248	280	89	732	38	51485	833	71	2	133	3	658	11	48	8	510890	Delta Premium	Rh	13			629399	7596010	1108274
2015-12-12	1899-12-31 09:47:36	#97-Avg(2)	Soil	PPM	7104	247	278	90	1007	43	54248	893	75	2	122	3	431	8	47	8	510890	Delta Premium	Rh	13			629400	7595985	1108275
2015-12-12	1899-12-31 09:49:32	#98-Avg(2)	Soil	PPM	6611	240	ND		962	43	57278	942	68	2	124	3	334	6	39	8	510890	Delta Premium	Rh	13			629400	7595960	1108276
2015-12-12	1899-12-31 09:51:20	#99-Avg(2)	Soil	PPM	5878	229	357	90	951	43	57795	949	69	2	113	3	425	8	39	8	510890	Delta Premium	Rh	13			629400	7595935	1108277
2015-12-12	1899-12-31 09:53:25	#100-Avg(2)	Soil	PPM	5444	218	ND		827	40	49958	815	69	2	138	3	300	6	34	7	510890	Delta Premium	Rh	13			629400	7595910	1108278
2015-12-12	1899-12-31 09:55:15	#101-Avg(2)	Soil	PPM	4696	200	ND		734	37	43650	698	71	2	142	3	395	7	47	8	510890	Delta Premium	Rh	13			629400	7595885	1108279
2015-12-12	1899-12-31 09:57:16	#102-Avg(2)	Soil	PPM	4356	196	276	81	683	36	40660	659	80	2	162	4	275	5	47	8	510890	Delta Premium	Rh	13			629400	7595860	1108280
2015-12-12	1899-12-31 09:59:05	#103-Avg(2)	Soil	PPM	4295	195	ND		779	38	38936	632	70	2	176	4	297	6	32	7	510890	Delta Premium	Rh	13			629400	7595835	1108281
2015-12-12	1899-12-31 10:01:07	#105-Avg(2)	Soil	PPM	3684	188	ND		669	36	37612	620	65	2	180	4	391	7	31	8	510890	Delta Premium	Rh	13			629400	7595810	1108282
2015-12-12	1899-12-31 10:03:00	#106-Avg(2)	Soil	PPM	3916	186	ND		697	36	39050	623	69	2	169	4	323	6	33	7	510890	Delta Premium	Rh	13			629400	7595785	1108283
2015-12-12	1899-12-31 10:04:52	#107-Avg(2)	Soil	PPM	3765	182	ND		707	35	40772	642	65	2	156	3	286	5	37	7	510890	Delta Premium	Rh	13			629400	7595760	1108284
2015-12-12	1899-12-31 10:06:50	#108-Avg(2)	Soil	PPM	4341	208	ND		829	41	49974	843	66	2	149	3	284	6	44	8	510890	Delta Premium	Rh	13			629400	7595735	1108285
2015-12-12	1899-12-31 10:11:48	#109-Avg(2)	Soil	PPM	3850	185	ND		725	36	40817	648	64	2	155	3	259	5	31	7	510890	Delta Premium	Rh	13	DUP	1108284			1108286
2015-12-12	1899-12-31 10:17:56	#110-Avg(2)	Soil	PPM	ND		ND		ND		2009	45	ND		3.4	0.5	ND		ND		510890	Delta Premium	Rh	13	BLANK				1108287
2015-12-12	1899-12-31 10:19:41	#111-Avg(2)	Soil	PPM	4106	217	300	93	865	48	66159	1153	22.9	1.5	189	4	100	3	ND		510890	Delta Premium	Rh	13	AMIS0329				1108288
2015-12-12	1899-12-31 10:21:27	#112-Avg(2)	Soil	PPM	5349	218	ND		1089	44	55808	908	70	2	147	3	294	6	52	8	510890	Delta Premium	Rh	13			629400	7595710	1108289
2015-12-12	1899-12-31 10:23:24	#113-Avg(2)	Soil	PPM	5205	216	278	86	780	39	49160	809	62	2	161	4	346	7	50	8	510890	Delta Premium	Rh	13			629400	7595685	1108290
2015-12-12	1899-12-31 10:25:12	#114-Avg(2)	Soil	PPM	5387	218	362	87	839	40	47411	779	62	2	199	4	472	9	46	8	510890	Delta Premium	Rh	13			629400	7595660	1108291
2015-12-12	1899-12-31 10:26:54	#115-Avg(2)	Soil	PPM	6115	228	311	87	706	38	48468	792	66	2	196	4	477	9	49	8	510890	Delta Premium	Rh	13			629400	7595635	1108292
2015-12-12	1899-12-31 10:28:49	#116-Avg(2)	Soil	PPM	6424	236	318	89	878	41	53046	873	71	2	158	4	398	7	41	8	510890	Delta Premium	Rh	13			629400	7595610	1108293
2015-12-12	1899-12-31 10:30:39	#117-Avg(2)	Soil	PPM	7213	261	475	98	854	43	57861	993	58	2	132	3	442	9	60	9	510890	Delta Premium	Rh	13			629400	7595585	1108294
2015-12-12	1899-12-31 10:32:27	#118-Avg(2)	Soil	PPM	7144	248	295	90	747	39	48297	803	63	2	135	3	389	7	42	8	510890	Delta Premium	Rh	13			629400	7595560	1108295
2015-12-12	1899-12-31 10:34:12	#119-Avg(2)	Soil	PPM	6584	243	ND		738	40	52996	890	64	2	124	3	390	7	53	8	510890	Delta Premium	Rh	13			629400	7595535	1108296
2015-12-12	1899-12-31 10:36:24	#120-Avg(2)	Soil	PPM	6229	234	401	91	834	41	56427	929	54	2	127	3	353	7	40	8	510890	Delta Premium	Rh	13			629400	7595510	1108297
2015-12-12	1899-12-31 10:38:20	#121-Avg(2)	Soil	PPM	7096	251	356	93	828	41	56789	946	59	2	128	3	375	7	55	8	510890	Delta Premium	Rh	13			629400	7595485	1108298
2015-12-12	1899-12-31 10:40:11	#122-Avg(2)	Soil	PPM	5983	223	263	85	669	36	47035	761	73	2	136	3	474	9	57	8	510890	Delta Premium	Rh	13			629401	7595460	1108299
2015-12-12	1899-12-31 10:42:24	#123-Avg(2)	Soil	PPM	4939	201	250	80	518	32	35078	564	83	2	142	3	468	8	59	8	510890	Delta Premium	Rh	13			629401	7595435	1108300
2015-12-12	1899-12-31 10:44:27	#124-Avg(2)	Soil	PPM	3900	177	ND		278	26	21576	347	100	3	157	3	603	10	115	9	510890	Delta Premium	Rh	13			629401	7595410	1108301
2015-12-12	1899-12-31 10:46:11	#125-Avg(2)	Soil	PPM	3269	158	417	71	231	23	14807	233	117	3	150	3	637	10	85	8	510890	Delta Premium	Rh	13			629401	7595385	1108302
2015-12-12	1899-12-31 10:48:03	#126-Avg(2)	Soil	PPM	3595	161	246	68	224	23	15805	245	105	3	157	3	637	10	103	9	510890	Delta Premium	Rh	13			629401	7595360	1108303
2015-12-14	1899-12-31 07:04:56	#3-Avg(2)	Soil	PPM	5748	209	255	79	471	31	36120	566	79	2	148	3	638	11	59	8	510890	Delta Premium	Rh	14			629490	7596251	1108304
2015-12-14	1899-12-31 07:06:57	#4-Avg(2)	Soil	PPM	5852	209	308	80	411	29	30032	474	76	2	170	4	766	13	48	8	510890	Delta Premium	Rh	14			629491	7596226	1108305
2015-12-14	1899-12-31 07:09:22	#5-Avg(2)	Soil	PPM	5739	206	240	78	507	31	33756	526	75	2	159	3	626	10	56	8	510890	Delta Premium	Rh	14			629491	7596201	1108306
2015-12-14	1899-12-31 07:11:29	#6-Avg(2)	Soil	PPM	7033	240	ND		861	40	51065	823	74	2	128	3	505	9	59	8	510890	Delta Premium	Rh	14			629491	7596176	1108307
2015-12-14	1899-12-31 07:13:24	#7-Avg(2)	Soil	PPM	6900	243	309	90	1021	44	60757	985	68	2	114	3	439	8	51	8	510890	Delta Premium	Rh	14			629491	7596151	1108308
2015-12-14	1899-12-31 07:15:23	#8-Avg(2)	Soil	PPM	4125	219	ND		848	48	63850	1126	21.5	1.4	181	4	97	3	ND		510890	Delta Premium	Rh	14	AMIS0329				1108309
2015-12-14	1899-12-31 07:18:06	#9-Avg(2)	Soil	PPM	ND		ND		ND		679	23	ND		1.2	0.4	ND		ND		510890	Delta Premium	Rh	14	BLANK				1108310
2015-12-14	1899-12-31 07:20:03	#10-Avg(2)	Soil	PPM	5981	207	242	77	428	29	30177	468	81	2	174	4	651	11	61	8	510890	Delta Premium	Rh	14	DUP	1108305			1108311
2015-12-14	1899-12-31 07:21:55	#11-Avg(2)	Soil	PPM	7052	241	366	89	859	40	53685	865	69	2	134	3	577	10	53	8	510890	Delta Premium	Rh	14			629491	7596126	1108312
2015-12-14	1899-12-31 07:24:00	#12-Avg(2)	Soil	PPM	8026	272	401	98	1206	49	66598	1122	69	2	125	3	545	10	40	8	510890	Delta Premium	Rh	14			629491	7596101	1108313
2015-12-14	1899-12-31 07:26:02	#13-Avg(2)	Soil	PPM	6447	233	ND		972	42	52921	857	78	2	133	3	442	8	59	8	510890	Delta Premium	Rh	14			629491	7596076	1108314
2015-12-14	1899-12-31 07:28:27	#14-Avg(2)	Soil	PPM	6166	224	263	85	791	38	46264	743	78	2	148	3	481	9	44	8	510890	Delta Premium	Rh	14			629491	7596051	1108315
2015-12-14	1899-12-31 07:30:23	#15-Avg(2)	Soil	PPM	6844	241	397	91	1154	46	59274	960	81	2	114	3	401	7	52	8	510890	Delta Premium	Rh	14			629491	7596026	1108316
2015-12-14	1899-12-31 07:32:36	#16-Avg(2)	Soil	PPM	6606	237	269	88	1005	43	58749	951	73	2	119	3	430	8	49	8	510890	Delta Premium	Rh	14			629491	7596001	1108317
2015-12-14	1899-12-31 07:34:55	#17-Avg(2)	Soil	PPM	5908	226	284	87	863	40	51285	838	66	2	124	3	449	8	58	8	510890	Delta Premium	Rh	14			629491	7595976	1108318
2015-12-14	1899-12-31 07:36:44	#18-Avg(2)	Soil	PPM	4975	202	243	80	618	34	39607	630	67	2	152	3	411	7	29	7	510890	Delta Premium	Rh	14			629491	7595951	1108319
2015-12-14	1899-12-31 07:38:24	#19-Avg(2)	Soil	PPM	4085	187	326	79	606	34	36712	586	73	2	162	3	479	8	31	8	510890	Delta Premium	Rh	14			629491	7595926	1108320
2015-12-14	1899-12-31 07:40:33	#20-Avg(2)	Soil	PPM	4367	189	313	78	706	35	37437	587	71	2	169	4	367	7	45	8	510890	Delta Premium	Rh	14			629491	7595901	1108321
2015-12-14	1899-12-31 09:04:30	#50-Avg(2)	Soil	PPM	4257	192	282	80	580	34	36927	594	71	2	173	4	397	7	35	8	510890	Delta Premium	Rh	14			629491	7595876	1108322
2015-12-14	1899-12-31 07:54:25	#27-Avg(2)	Soil	PPM	4416	195	240	80	643	35	35561	576	69	2	169	4	515	9	50	8	510890	Delta Premium	Rh	14			629491	7595851	1108323
2015-12-14	1899-12-31 07:56:32	#28-Avg(2)	Soil	PPM	3927	186	304	79	637	34	35818	574	67	2	179	4	411	7	36	8	510890	Delta Premium	Rh	14			629491	7595826	1108324
2015-12-14	1899-12-31 07:58:30	#29-Avg(2)	Soil	PPM	3931	185	ND		731	36	36710	585	67	2	174	4	301	6	ND		510890	Delta Premium	Rh	14			629491	7595801	1108325
2015-12-14	1899-12-31 08:00:26	#30-Avg(2)	Soil	PPM	4506	198	ND		677	36	43330	695	65	2	167	4	348	6	56	8	510890	Delta Premium	Rh	14			629491	7595776	1108326
2015-12-14	1899-12-31 08:03:00	#31-Avg(2)	Soil	PPM	5296	212	ND		751	38	46184	745	67	2	167	4	390	7	39	8	510890	Delta Premium	Rh	14			629491	7595751	1108327
2015-12-14	1899-12-31 08:05:06	#32-Avg(2)	Soil	PPM	5302	217	ND		1046	44	52701	860	68	2	137	3	341	7	35	8	510890	Delta Premium	Rh	14			629491	7595726	1108328
2015-12-14	1899-12-31 08:07:04	#33-Avg(2)	Soil	PPM	5457	216	ND		843	40	47912	778	65	2	173	4	391	7	35	8	510890	Delta Premium	Rh	14			629491	7595701	1108329
2015-12-14	1899-12-31 08:09:20	#34-Avg(2)	Soil	PPM	6212	231	336	88	1050	44	55193	898	71	2	166	4	404	7	37	8	510890	Delta Premium	Rh	14			629492	7595676	1108330
2015-12-14	1899-12-31 08:11:21	#35-Avg(2)	Soil	PPM	7075	269	308	99	1185	51	61159	1092	67	2	117	3	385	8	39	8	510890	Delta Premium	Rh	14			629492	7595651	1108331
2015-12-14	1899-12-31 08:13:08	#36-Avg(2)	Soil	PPM	4493	195	ND		765	37	43617	692	63	2	161	3	262	5	47	8	510890	Delta Premium	Rh	14	DUP	1108026			1108332
2015-12-14	1899-12-31 08:15:20	#37-Avg(2)	Soil	PPM	3966	217	ND		817	48	64271	1136	22.1	1.4	186	4	98	3	ND		510890	Delta Premium	Rh	14	AMIS0329				1108333
2015-12-14	1899-12-31 08:17:12	#38-Avg(2)	Soil	PPM	ND		ND		ND		874	28	ND		2.8	0.4	ND		ND		510890	Delta Premium	Rh	14	BLANK				1108334
2015-12-14	1899-12-31 08:18:56	#39-Avg(2)	Soil	PPM	7062	251	ND		955	44	57099	955	73	2	119	3	427	8	63	9	510890	Delta Premium	Rh	14			629492	7595626	1108335
2015-12-14	1899-12-31 08:20:52	#40-Avg(2)	Soil	PPM	8431	290	ND		1127	50	68640	1206	58	2	129	3	372	8	46	9	510890	Delta Premium	Rh	14			629492	7595601	1108336
2015-12-14	1899-12-31 08:22:28	#41-Avg(2)	Soil	PPM	8029	285	ND		1117	50	68119	1203	55	2	142	4	392	8	38	9	510890	Delta Premium	Rh	14			629492	7595576	1108337
2015-12-14	1899-12-31 08:24:40	#42-Avg(2)	Soil	PPM	6206	238	344	92	877	42	57199	959	55	2	127	3	461	9	44	8	510890	Delta Premium	Rh	14			629492	7595551	1108338
2015-12-14	1899-12-31 08:26:50	#43-Avg(2)	Soil	PPM	6699	249	ND		866	43	57779	980	60	2	137	3	408	8	52	8	510890	Delta Premium	Rh	14			629492	7595526	1108339
2015-12-14	1899-12-31 08:28:36	#44-Avg(2)	Soil	PPM	5172	203	ND		612	34	37632	597	74	2	142	3	425	8	52	8	510890	Delta Premium	Rh	14			629492	7595501	1108340
2015-12-14	1899-12-31 08:30:27	#45-Avg(2)	Soil	PPM	4947	211	ND		427	32	34883	588	87	3	144	3	466	9	80	9	510890	Delta Premium	Rh	14			629492	7595476	1108341
2015-12-14	1899-12-31 08:32:34	#46-Avg(2)	Soil	PPM	3600	172	331	74	249	25	20448	328	105	3	160	3	678	11	88	9	510890	Delta Premium	Rh	14			629492	7595451	1108342
2015-12-14	1899-12-31 08:34:23	#47-Avg(2)	Soil	PPM	4043	173	276	72	219	24	19359	303	105	3	155	3	775	12	105	9	510890	Delta Premium	Rh	14			629492	7595426	1108343
2015-12-14	1899-12-31 08:35:58	#48-Avg(2)	Soil	PPM	3801	167	244	70	207	23	17188	268	104	3	154	3	784	12	112	9	510890	Delta Premium	Rh	14			629492	7595401	1108344
2016-01-07	1899-12-31 06:59:11	#4-Avg(2)	Soil	PPM	5990	210	308	80	393	29	31792	498	81	2	163	3	539	9	72	8	510890	Delta Premium	Rh	15			629582	7596291	1108345
2016-01-07	1899-12-31 07:01:10	#5-Avg(2)	Soil	PPM	5719	206	ND		483	30	33163	518	84	2	175	4	587	10	63	8	510890	Delta Premium	Rh	15			629582	7596266	1108346
2016-01-07	1899-12-31 07:03:09	#6-Avg(2)	Soil	PPM	6717	233	321	86	734	37	45509	732	69	2	132	3	599	10	51	8	510890	Delta Premium	Rh	15			629582	7596241	1108347
2016-01-07	1899-12-31 07:04:49	#7-Avg(2)	Soil	PPM	7149	242	328	88	948	41	53611	862	68	2	119	3	461	8	38	8	510890	Delta Premium	Rh	15			629582	7596216	1108348
2016-01-07	1899-12-31 07:06:33	#8-Avg(2)	Soil	PPM	7274	251	435	93	924	42	60222	987	65	2	120	3	442	8	35	8	510890	Delta Premium	Rh	15			629582	7596191	1108349
2016-01-07	1899-12-31 07:08:24	#9-Avg(2)	Soil	PPM	7296	251	335	92	1018	44	61675	1010	68	2	114	3	472	9	39	8	510890	Delta Premium	Rh	15			629582	7596166	1108350
2016-01-07	1899-12-31 07:10:13	#10-Avg(2)	Soil	PPM	6289	231	276	87	855	40	54945	892	71	2	127	3	412	8	40	8	510890	Delta Premium	Rh	15			629582	7596141	1108351
2016-01-07	1899-12-31 07:11:58	#11-Avg(2)	Soil	PPM	6369	234	361	89	775	39	54886	896	75	2	116	3	398	7	40	8	510890	Delta Premium	Rh	15			629582	7596116	1108352
2016-01-07	1899-12-31 07:13:44	#12-Avg(2)	Soil	PPM	7311	250	296	91	1056	45	62570	1018	69	2	121	3	398	7	46	8	510890	Delta Premium	Rh	15			629582	7596091	1108353
2016-01-07	1899-12-31 07:15:55	#13-Avg(2)	Soil	PPM	6279	235	275	89	1095	45	62689	1025	73	2	114	3	343	7	34	8	510890	Delta Premium	Rh	15			629582	7596066	1108354
2016-01-07	1899-12-31 07:19:35	#14-Avg(2)	Soil	PPM	ND		ND		ND		2323	48	ND		2.3	0.4	ND		ND		510890	Delta Premium	Rh	15	Blank				1108355
2016-01-07	1899-12-31 07:21:37	#15-Avg(2)	Soil	PPM	6229	233	305	89	1051	44	61900	1005	74	2	109	3	347	7	39	8	510890	Delta Premium	Rh	15	Dup	1108354			1108356
2016-01-07	1899-12-31 07:23:52	#16-Avg(2)	Soil	PPM	3929	227	ND		887	51	66151	1223	22.5	1.5	189	5	97	3	ND		510890	Delta Premium	Rh	15	AMIS 0329				1108357
2016-01-07	1899-12-31 07:25:51	#17-Avg(2)	Soil	PPM	5757	226	349	89	906	42	58126	948	66	2	124	3	399	7	35	8	510890	Delta Premium	Rh	15			629582	7596041	1108358
2016-01-07	1899-12-31 07:27:44	#18-Avg(2)	Soil	PPM	5602	222	ND		956	42	50962	836	79	2	130	3	442	8	39	8	510890	Delta Premium	Rh	15			629582	7596016	1108359
2016-01-07	1899-12-31 07:29:43	#19-Avg(2)	Soil	PPM	4924	204	344	83	660	35	40656	654	70	2	155	3	499	9	47	8	510890	Delta Premium	Rh	15			629582	7595991	1108360
2016-01-07	1899-12-31 07:36:49	#20-Avg(2)	Soil	PPM	4667	197	270	80	538	33	35283	566	69	2	168	4	634	11	43	8	510890	Delta Premium	Rh	15			629582	7595966	1108361
2016-01-07	1899-12-31 07:40:49	#21-Avg(2)	Soil	PPM	3118	172	ND		549	33	34426	552	62	2	165	4	299	6	ND		510890	Delta Premium	Rh	15			629582	7595941	1108362
2016-01-07	1899-12-31 07:42:48	#22-Avg(2)	Soil	PPM	3845	185	ND		475	32	32844	532	61	2	164	4	392	7	ND		510890	Delta Premium	Rh	15			629583	7595916	1108363
2016-01-07	1899-12-31 07:44:44	#23-Avg(2)	Soil	PPM	3757	178	ND		564	32	34010	534	60.9	2	163	3	389	7	21	7	510890	Delta Premium	Rh	15			629583	7595891	1108364
2016-01-07	1899-12-31 07:46:41	#24-Avg(2)	Soil	PPM	3678	194	ND		533	35	35396	608	52.2	2	172	4	312	6	ND		510890	Delta Premium	Rh	15			629583	7595866	1108365
2016-01-07	1899-12-31 07:48:36	#25-Avg(2)	Soil	PPM	4050	184	ND		637	34	38478	602	55.8	1.9	152	3	344	6	ND		510890	Delta Premium	Rh	15			629583	7595841	1108366
2016-01-07	1899-12-31 07:50:31	#26-Avg(2)	Soil	PPM	4003	189	ND		758	37	42696	683	71	2	145	3	326	6	28	7	510890	Delta Premium	Rh	15			629583	7595816	1108367
2016-01-07	1899-12-31 07:52:20	#27-Avg(2)	Soil	PPM	5340	213	263	84	937	41	51333	824	74	2	136	3	332	6	36	7	510890	Delta Premium	Rh	15			629583	7595791	1108368
2016-01-07	1899-12-31 07:54:13	#28-Avg(2)	Soil	PPM	5234	209	256	82	649	36	44937	721	70	2	156	3	344	6	46	8	510890	Delta Premium	Rh	15			629583	7595766	1108369
2016-01-07	1899-12-31 07:56:09	#29-Avg(2)	Soil	PPM	6279	230	ND		709	37	47908	780	74	2	161	4	365	7	35	8	510890	Delta Premium	Rh	15			629583	7595741	1108370
2016-01-07	1899-12-31 07:58:05	#30-Avg(2)	Soil	PPM	6227	235	319	90	729	39	56010	927	64	2	127	3	380	7	40	8	510890	Delta Premium	Rh	15			629583	7595716	1108371
2016-01-07	1899-12-31 08:00:19	#31-Avg(2)	Soil	PPM	6301	237	ND		944	43	60380	997	69	2	110	3	304	6	46	8	510890	Delta Premium	Rh	15			629583	7595691	1108372
2016-01-07	1899-12-31 08:02:21	#32-Avg(2)	Soil	PPM	7617	264	ND		1048	46	67325	1128	60	2	111	3	452	9	43	8	510890	Delta Premium	Rh	15			629583	7595666	1108373
2016-01-07	1899-12-31 08:04:20	#33-Avg(2)	Soil	PPM	6709	243	295	91	949	43	59038	973	62	2	132	3	294	6	43	8	510890	Delta Premium	Rh	15			629583	7595641	1108374
2016-01-07	1899-12-31 08:06:09	#34-Avg(2)	Soil	PPM	6699	242	330	91	886	42	59174	971	62	2	123	3	352	7	47	8	510890	Delta Premium	Rh	15			629583	7595616	1108375
2016-01-07	1899-12-31 08:08:09	#35-Avg(2)	Soil	PPM	6932	251	341	93	754	40	63026	1052	60	2	120	3	367	7	41	8	510890	Delta Premium	Rh	15			629583	7595591	1108376
2016-01-07	1899-12-31 08:10:03	#36-Avg(2)	Soil	PPM	5543	217	ND		585	35	48012	777	76	2	126	3	416	8	54	8	510890	Delta Premium	Rh	15			629583	7595566	1108377
2016-01-07	1899-12-31 08:13:40	#37-Avg(2)	Soil	PPM	4402	235	ND		822	50	66052	1221	19.1	1.5	190	5	96	3	ND		510890	Delta Premium	Rh	15	AMIS 0329				1108378
2016-01-07	1899-12-31 08:15:28	#38-Avg(2)	Soil	PPM	ND		ND		ND		2921	56	ND		3	0.4	ND		ND		510890	Delta Premium	Rh	15	Blank				1108379
2016-01-07	1899-12-31 08:17:36	#39-Avg(2)	Soil	PPM	5683	215	ND		553	33	45880	730	71	2	124	3	375	7	48	8	510890	Delta Premium	Rh	15	Dup	1110377			1108380
2016-01-07	1899-12-31 08:19:47	#40-Avg(2)	Soil	PPM	5299	207	274	81	493	32	38138	611	80	2	138	3	533	9	55	8	510890	Delta Premium	Rh	15			629583	7595541	1108381
2016-01-07	1899-12-31 08:21:34	#41-Avg(2)	Soil	PPM	4029	176	236	73	275	25	25647	398	93	2	156	3	556	9	62	8	510890	Delta Premium	Rh	15			629583	7595516	1108382
2016-01-07	1899-12-31 08:23:33	#42-Avg(2)	Soil	PPM	3960	173	ND		229	24	20638	323	110	3	167	3	562	9	88	9	510890	Delta Premium	Rh	15			629583	7595491	1108383
2016-01-07	1899-12-31 08:25:15	#43-Avg(2)	Soil	PPM	3910	174	241	72	267	25	19022	302	117	3	168	3	578	10	89	9	510890	Delta Premium	Rh	15			629583	7595466	1108384
2016-01-07	1899-12-31 08:27:16	#44-Avg(2)	Soil	PPM	4276	176	ND		235	24	20661	320	108	3	167	3	681	11	135	9	510890	Delta Premium	Rh	15			629583	7595441	1108385
2016-01-07	1899-12-31 08:33:45	#45-Avg(2)	Soil	PPM	6310	218	ND		484	31	32931	520	81	2	145	3	609	10	48	8	510890	Delta Premium	Rh	16			629673	7596332	1108386
2016-01-07	1899-12-31 08:35:56	#46-Avg(2)	Soil	PPM	6600	222	318	82	550	32	37587	589	75	2	137	3	489	8	113	9	510890	Delta Premium	Rh	16			629673	7596307	1108387
2016-01-07	1899-12-31 08:39:04	#47-Avg(2)	Soil	PPM	6348	224	ND		679	36	44311	705	68	2	134	3	446	8	35	8	510890	Delta Premium	Rh	16			629673	7596282	1108388
2016-01-07	1899-12-31 08:41:04	#48-Avg(2)	Soil	PPM	6688	233	340	87	646	36	46833	754	71	2	129	3	483	9	53	8	510890	Delta Premium	Rh	16			629673	7596257	1108389
2016-01-07	1899-12-31 08:43:42	#49-Avg(2)	Soil	PPM	7731	258	ND		956	43	61610	1010	67	2	116	3	461	8	57	8	510890	Delta Premium	Rh	16			629673	7596232	1108390
2016-01-07	1899-12-31 08:45:50	#50-Avg(2)	Soil	PPM	7030	244	273	89	847	40	53910	880	76	2	133	3	372	7	51	8	510890	Delta Premium	Rh	16			629673	7596207	1108391
2016-01-07	1899-12-31 08:47:47	#51-Avg(2)	Soil	PPM	7036	246	375	91	1075	45	60762	989	80	2	116	3	412	8	59	8	510890	Delta Premium	Rh	16			629673	7596182	1108392
2016-01-07	1899-12-31 08:49:46	#52-Avg(2)	Soil	PPM	6567	229	369	86	749	37	44443	712	80	2	136	3	499	9	34	8	510890	Delta Premium	Rh	16			629673	7596157	1108393
2016-01-07	1899-12-31 08:51:52	#53-Avg(2)	Soil	PPM	6266	231	ND		1181	46	60705	976	64	2	107	3	270	5	31	7	510890	Delta Premium	Rh	16			629674	7596132	1108394
2016-01-07	1899-12-31 08:53:37	#54-Avg(2)	Soil	PPM	6139	229	273	87	902	41	55634	903	75	2	140	3	403	7	43	8	510890	Delta Premium	Rh	16			629674	7596107	1108395
2016-01-07	1899-12-31 08:55:41	#55-Avg(2)	Soil	PPM	6129	233	283	89	1135	46	62782	1026	73	2	109	3	383	7	48	8	510890	Delta Premium	Rh	16			629674	7596082	1108396
2016-01-07	1899-12-31 08:57:23	#56-Avg(2)	Soil	PPM	5465	215	ND		786	38	51713	828	77	2	130	3	349	7	32	7	510890	Delta Premium	Rh	16			629674	7596057	1108397
2016-01-07	1899-12-31 09:00:10	#58-Avg(2)	Soil	PPM	5358	218	278	86	786	39	53653	875	74	2	121	3	361	7	42	8	510890	Delta Premium	Rh	16			629674	7596032	1108398
2016-01-07	1899-12-31 09:02:55	#59-Avg(2)	Soil	PPM	4672	198	ND		562	33	39412	629	75	2	163	4	486	9	32	8	510890	Delta Premium	Rh	16			629674	7596007	1108399
2016-01-07	1899-12-31 09:05:02	#60-Avg(2)	Soil	PPM	4222	189	ND		538	33	35771	571	72	2	164	4	435	8	27	8	510890	Delta Premium	Rh	16			629674	7595982	1108400
2016-01-07	1899-12-31 09:11:37	#61-Avg(2)	Soil	PPM	4545	197	ND		723	37	51052	803	67	2	112	3	394	7	27	7	510890	Delta Premium	Rh	16	Dup	1110398			1108401
2016-01-07	1899-12-31 09:13:35	#62-Avg(2)	Soil	PPM	4137	225	ND		925	51	65756	1188	19.9	1.4	189	4	97	3	ND		510890	Delta Premium	Rh	16	AMIS 0329				1108402
2016-01-07	1899-12-31 09:15:31	#63-Avg(2)	Soil	PPM	ND		ND		ND		2671	52	ND		2.8	0.4	ND		ND		510890	Delta Premium	Rh	16	Blank				1108403
2016-01-07	1899-12-31 09:17:18	#64-Avg(2)	Soil	PPM	3818	181	ND		533	32	35389	558	63	2	161	3	359	6	ND		510890	Delta Premium	Rh	16			629674	7595957	1108404
2016-01-07	1899-12-31 09:19:04	#65-Avg(2)	Soil	PPM	4134	188	ND		564	33	36109	577	69	2	168	4	456	8	23	8	510890	Delta Premium	Rh	16			629674	7595932	1108405
2016-01-07	1899-12-31 09:20:48	#66-Avg(2)	Soil	PPM	3849	184	ND		525	32	37239	594	68	2	163	3	530	9	25	8	510890	Delta Premium	Rh	16			629674	7595907	1108406
2016-01-07	1899-12-31 09:22:55	#67-Avg(2)	Soil	PPM	4657	196	ND		537	32	36039	575	64	2	186	4	382	7	32	8	510890	Delta Premium	Rh	16			629674	7595882	1108407
2016-01-07	1899-12-31 09:24:54	#68-Avg(2)	Soil	PPM	4323	191	237	78	514	32	34554	553	63	2	186	4	478	8	31	8	510890	Delta Premium	Rh	16			629674	7595857	1108408
2016-01-07	1899-12-31 09:26:42	#69-Avg(2)	Soil	PPM	4737	202	ND		616	35	41693	675	67	2	165	4	390	7	31	8	510890	Delta Premium	Rh	16			629674	7595832	1108409
2016-01-07	1899-12-31 09:28:41	#70-Avg(2)	Soil	PPM	5434	216	ND		801	39	49195	797	67	2	153	3	457	8	28	8	510890	Delta Premium	Rh	16			629674	7595807	1108410
2016-01-07	1899-12-31 09:30:29	#71-Avg(2)	Soil	PPM	6334	232	268	88	794	40	56544	916	66	2	117	3	371	7	23	7	510890	Delta Premium	Rh	16			629674	7595782	1108411
2016-01-07	1899-12-31 09:32:18	#72-Avg(2)	Soil	PPM	5803	217	ND		583	34	44008	705	71	2	134	3	412	7	36	8	510890	Delta Premium	Rh	16			629674	7595757	1108412
2016-01-07	1899-12-31 09:34:02	#73-Avg(2)	Soil	PPM	6548	242	324	92	841	42	59526	989	68	2	118	3	379	7	34	8	510890	Delta Premium	Rh	16			629674	7595732	1108413
2016-01-07	1899-12-31 09:35:40	#74-Avg(2)	Soil	PPM	6977	255	388	96	982	45	68455	1152	65	2	109	3	391	8	27	8	510890	Delta Premium	Rh	16			629674	7595707	1108414
2016-01-07	1899-12-31 09:37:24	#75-Avg(2)	Soil	PPM	7026	252	341	94	946	44	64980	1080	68	2	111	3	349	7	37	8	510890	Delta Premium	Rh	16			629674	7595682	1108415
2016-01-07	1899-12-31 09:39:20	#76-Avg(2)	Soil	PPM	5518	218	ND		701	37	50874	823	76	2	114	3	368	7	49	8	510890	Delta Premium	Rh	16			629674	7595657	1108416
2016-01-07	1899-12-31 09:41:12	#77-Avg(2)	Soil	PPM	5670	217	299	84	681	36	47131	757	79	2	119	3	417	8	61	8	510890	Delta Premium	Rh	16			629674	7595632	1108417
2016-01-07	1899-12-31 09:43:00	#78-Avg(2)	Soil	PPM	5175	206	ND		480	32	37626	605	83	2	135	3	581	10	63	8	510890	Delta Premium	Rh	16			629675	7595607	1108418
2016-01-07	1899-12-31 09:45:00	#79-Avg(2)	Soil	PPM	3988	176	ND		288	26	26474	411	89	2	143	3	610	10	81	8	510890	Delta Premium	Rh	16			629675	7595582	1108419
2016-01-07	1899-12-31 09:46:52	#80-Avg(2)	Soil	PPM	3698	167	ND		252	24	22799	349	87	2	134	3	663	11	95	9	510890	Delta Premium	Rh	16			629675	7595557	1108420
2016-01-07	1899-12-31 09:48:39	#81-Avg(2)	Soil	PPM	3410	162	ND		217	23	19144	296	83	2	135	3	743	12	97	9	510890	Delta Premium	Rh	16			629675	7595532	1108421
2016-01-07	1899-12-31 09:50:24	#82-Avg(2)	Soil	PPM	3081	155	ND		181	22	16997	262	79	2	132	3	697	11	81	8	510890	Delta Premium	Rh	16			629675	7595507	1108422
2016-01-07	1899-12-31 10:02:28	#83-Avg(2)	Soil	PPM	3617	166	ND		207	23	19305	301	92	2	164	3	692	11	112	9	510890	Delta Premium	Rh	16			629675	7595482	1108423
2016-01-07	1899-12-31 10:05:37	#84-Avg(2)	Soil	PPM	4329	234	ND		794	50	65833	1219	20	1.5	185	5	99	3	ND		510890	Delta Premium	Rh	16	AMIS 0329				1108424
2016-01-07	1899-12-31 10:07:22	#85-Avg(2)	Soil	PPM	ND		ND		ND		957	30	ND		1.7	0.4	ND		ND		510890	Delta Premium	Rh	16	Blank				1108425
2016-01-07	1899-12-31 10:09:18	#86-Avg(2)	Soil	PPM	3209	157	ND		201	22	17412	269	79	2	130	3	621	10	95	8	510890	Delta Premium	Rh	16	Dup	1110422			1108426
2016-01-07	1899-12-31 10:19:49	#87-Avg(2)	Soil	PPM	7412	241	306	86	570	34	40592	650	83	2	155	3	551	10	88	9	510890	Delta Premium	Rh	17			629765	7596373	1108427
2016-01-07	1899-12-31 10:22:39	#88-Avg(2)	Soil	PPM	8191	261	484	93	846	40	51756	843	74	2	143	3	597	11	44	8	510890	Delta Premium	Rh	17			629765	7596348	1108428
2016-01-07	1899-12-31 10:24:30	#89-Avg(2)	Soil	PPM	7135	242	394	89	821	39	50726	820	75	2	122	3	440	8	57	8	510890	Delta Premium	Rh	17			629765	7596323	1108429
2016-01-07	1899-12-31 10:26:07	#90-Avg(2)	Soil	PPM	8009	257	ND		826	40	54341	879	68	2	120	3	421	8	51	8	510890	Delta Premium	Rh	17			629765	7596298	1108430
2016-01-07	1899-12-31 10:27:51	#91-Avg(2)	Soil	PPM	6547	237	370	90	808	40	54572	892	70	2	124	3	386	7	54	8	510890	Delta Premium	Rh	17			629765	7596273	1108431
2016-01-07	1899-12-31 10:29:39	#92-Avg(2)	Soil	PPM	6734	235	306	87	833	39	48116	778	72	2	153	3	393	7	42	8	510890	Delta Premium	Rh	17			629765	7596248	1108432
2016-01-07	1899-12-31 10:31:16	#93-Avg(2)	Soil	PPM	6415	234	279	88	991	43	53442	870	81	2	120	3	448	8	58	8	510890	Delta Premium	Rh	17			629765	7596223	1108433
2016-01-07	1899-12-31 10:33:04	#94-Avg(2)	Soil	PPM	6635	241	403	92	910	42	60939	998	68	2	113	3	311	6	55	8	510890	Delta Premium	Rh	17			629765	7596198	1108434
2016-01-07	1899-12-31 10:36:29	#95-Avg(2)	Soil	PPM	6666	243	ND		1118	46	64310	1054	75	2	113	3	391	7	38	8	510890	Delta Premium	Rh	17			629765	7596173	1108435
2016-01-07	1899-12-31 10:38:09	#96-Avg(2)	Soil	PPM	4709	201	249	81	763	38	46678	747	68	2	125	3	219	4	34	7	510890	Delta Premium	Rh	17			629765	7596148	1108436
2016-01-07	1899-12-31 10:39:49	#97-Avg(2)	Soil	PPM	5712	216	ND		924	40	50741	805	73	2	119	3	298	6	50	8	510890	Delta Premium	Rh	17			629765	7596123	1108437
2016-01-07	1899-12-31 10:41:32	#98-Avg(2)	Soil	PPM	4599	193	ND		746	36	42943	669	74	2	135	3	256	5	44	7	510890	Delta Premium	Rh	17			629765	7596098	1108438
2016-01-07	1899-12-31 10:43:17	#99-Avg(2)	Soil	PPM	5115	209	ND		861	39	50328	806	78	2	132	3	309	6	69	8	510890	Delta Premium	Rh	17			629765	7596073	1108439
2016-01-07	1899-12-31 10:45:17	#100-Avg(2)	Soil	PPM	4781	198	261	80	702	36	46476	726	71	2	128	3	298	6	34	7	510890	Delta Premium	Rh	17			629765	7596048	1108440
2016-01-07	1899-12-31 10:47:17	#101-Avg(2)	Soil	PPM	4369	191	238	78	782	37	42440	664	72	2	148	3	391	7	32	7	510890	Delta Premium	Rh	17			629765	7596023	1108441
2016-01-07	1899-12-31 10:49:01	#102-Avg(2)	Soil	PPM	4456	194	275	80	690	36	44156	697	65	2	130	3	305	6	32	7	510890	Delta Premium	Rh	17			629765	7595998	1108442
2016-01-07	1899-12-31 10:50:50	#103-Avg(2)	Soil	PPM	4263	189	ND		643	34	43842	684	67	2	145	3	259	5	29	7	510890	Delta Premium	Rh	17			629765	7595973	1108443
2016-01-07	1899-12-31 10:53:09	#104-Avg(2)	Soil	PPM	4191	189	ND		973	40	43814	688	71	2	147	3	155	3	29	7	510890	Delta Premium	Rh	17			629765	7595948	1108444
2016-01-07	1899-12-31 10:54:49	#105-Avg(2)	Soil	PPM	4436	194	ND		776	37	44248	701	73	2	149	3	351	6	40	8	510890	Delta Premium	Rh	17			629765	7595923	1108445
2016-01-07	1899-12-31 10:57:32	#106-Avg(2)	Soil	PPM	5444	214	318	84	785	38	46997	755	84	2	149	3	422	8	53	8	510890	Delta Premium	Rh	17			629765	7595898	1108446
2016-01-07	1899-12-31 11:01:15	#107-Avg(2)	Soil	PPM	ND		ND		ND		886	29	ND		1.9	0.4	ND		ND		510890	Delta Premium	Rh	17	Blank				1108447
2016-01-07	1899-12-31 11:02:54	#108-Avg(2)	Soil	PPM	3888	184	ND		581	33	42061	660	62	2	158	3	194	4	27	7	510890	Delta Premium	Rh	17	Dup	1110443			1108448
2016-01-07	1899-12-31 11:04:41	#109-Avg(2)	Soil	PPM	4191	232	ND		910	52	68385	1261	22.5	1.5	188	5	100	3	ND		510890	Delta Premium	Rh	17	AMIS 0329				1108449
2016-01-07	1899-12-31 11:06:39	#110-Avg(2)	Soil	PPM	5265	212	254	84	805	39	50749	815	74	2	121	3	434	8	42	8	510890	Delta Premium	Rh	17			629765	7595873	1108450
2016-01-07	1899-12-31 11:08:27	#111-Avg(2)	Soil	PPM	5399	212	ND		770	38	49859	793	73	2	111	3	321	6	40	7	510890	Delta Premium	Rh	17			629766	7595848	1108451
2016-01-07	1899-12-31 11:10:11	#112-Avg(2)	Soil	PPM	6361	236	ND		877	42	63208	1032	71	2	107	3	322	6	38	8	510890	Delta Premium	Rh	17			629766	7595823	1108452
2016-01-07	1899-12-31 11:12:03	#113-Avg(2)	Soil	PPM	7432	259	304	95	1075	46	72942	1208	66	2	90	2	321	6	24	7	510890	Delta Premium	Rh	17			629766	7595798	1108453
2016-01-07	1899-12-31 11:13:56	#114-Avg(2)	Soil	PPM	6672	242	ND		860	41	61058	1001	67	2	117	3	379	7	35	8	510890	Delta Premium	Rh	17			629766	7595773	1108454
2016-01-07	1899-12-31 11:15:38	#115-Avg(2)	Soil	PPM	6328	234	267	88	809	40	55225	903	71	2	116	3	462	8	51	8	510890	Delta Premium	Rh	17			629766	7595748	1108455
2016-01-07	1899-12-31 11:17:24	#116-Avg(2)	Soil	PPM	5887	233	ND		744	40	54147	912	70	2	123	3	445	8	43	8	510890	Delta Premium	Rh	17			629766	7595723	1108456
2016-01-07	1899-12-31 11:19:13	#117-Avg(2)	Soil	PPM	5084	203	264	80	643	35	43251	682	83	2	123	3	443	8	56	8	510890	Delta Premium	Rh	17			629766	7595698	1108457
2016-01-07	1899-12-31 11:20:54	#118-Avg(2)	Soil	PPM	3417	165	213	70	280	25	21832	340	98	3	152	3	568	9	79	8	510890	Delta Premium	Rh	17			629766	7595673	1108458
2016-01-07	1899-12-31 11:23:16	#119-Avg(2)	Soil	PPM	4228	177	ND		174	23	19728	311	102	3	150	3	702	11	116	9	510890	Delta Premium	Rh	17			629766	7595648	1108459
2016-01-07	1899-12-31 11:25:07	#120-Avg(2)	Soil	PPM	3098	158	ND		280	24	18666	290	106	3	136	3	524	9	68	8	510890	Delta Premium	Rh	17			629766	7595623	1108460
2016-01-07	1899-12-31 11:26:56	#121-Avg(2)	Soil	PPM	3607	165	241	70	232	24	19020	295	81	2	131	3	640	10	127	9	510890	Delta Premium	Rh	17			629766	7595598	1108461
2016-01-07	1899-12-31 11:28:44	#122-Avg(2)	Soil	PPM	2712	149	ND		249	23	16470	255	83	2	137	3	564	9	90	8	510890	Delta Premium	Rh	17			629766	7595573	1108462
2016-01-07	1899-12-31 11:30:29	#123-Avg(2)	Soil	PPM	3152	156	215	67	218	23	15381	240	92	2	169	3	537	9	75	8	510890	Delta Premium	Rh	17			629766	7595548	1108463
2016-01-07	1899-12-31 11:32:05	#124-Avg(2)	Soil	PPM	3507	166	ND		269	25	21164	329	84	2	168	3	646	10	82	9	510890	Delta Premium	Rh	17			629766	7595523	1108464
2016-01-08	1899-12-31 06:38:23	#3-Avg(2)	Soil	PPM	10013	298	ND		845	41	52881	887	66	2	142	3	492	9	52	9	510890	Delta Premium	Rh	18			629856	7596413	1108465
2016-01-08	1899-12-31 06:40:24	#4-Avg(2)	Soil	PPM	9634	285	430	95	769	39	56267	918	64	2	128	3	435	8	73	9	510890	Delta Premium	Rh	18			629856	7596388	1108466
2016-01-08	1899-12-31 06:42:33	#5-Avg(2)	Soil	PPM	8088	270	ND		844	42	52027	884	72	2	142	3	446	8	40	8	510890	Delta Premium	Rh	18			629856	7596363	1108467
2016-01-08	1899-12-31 06:44:24	#6-Avg(2)	Soil	PPM	10299	307	ND		1197	49	70833	1183	64	2	142	3	466	9	49	8	510890	Delta Premium	Rh	18			629856	7596338	1108468
2016-01-08	1899-12-31 06:46:14	#7-Avg(2)	Soil	PPM	7531	254	376	92	873	41	55767	917	71	2	136	3	422	8	40	8	510890	Delta Premium	Rh	18			629856	7596313	1108469
2016-01-08	1899-12-31 06:50:14	#8-Avg(2)	Soil	PPM	4370	231	ND		882	50	66844	1215	21.5	1.5	188	4	99	3	ND		510890	Delta Premium	Rh	18	AMIS 0329				1108470
2016-01-08	1899-12-31 06:52:18	#9-Avg(2)	Soil	PPM	9128	288	319	98	1190	49	70659	1180	66	2	141	3	426	8	50	8	510890	Delta Premium	Rh	18	Dup	1108468			1108471
2016-01-08	1899-12-31 06:54:11	#10-Avg(2)	Soil	PPM	ND		ND		ND		2262	47	ND		2.8	0.4	ND		ND		510890	Delta Premium	Rh	18	Blank				1108472
2016-01-08	1899-12-31 06:56:15	#11-Avg(2)	Soil	PPM	7198	248	342	91	944	42	54620	897	74	2	141	3	524	9	54	8	510890	Delta Premium	Rh	18			629856	7596288	1108473
2016-01-08	1899-12-31 06:58:18	#12-Avg(2)	Soil	PPM	6027	221	409	86	723	37	45621	730	80	2	135	3	451	8	71	8	510890	Delta Premium	Rh	18			629856	7596263	1108474
2016-01-08	1899-12-31 07:00:12	#13-Avg(2)	Soil	PPM	6926	245	286	90	963	43	57147	938	74	2	134	3	413	8	42	8	510890	Delta Premium	Rh	18			629856	7596238	1108475
2016-01-08	1899-12-31 07:02:51	#14-Avg(2)	Soil	PPM	6603	241	408	92	1142	46	62594	1028	80	2	115	3	384	7	43	8	510890	Delta Premium	Rh	18			629856	7596213	1108476
2016-01-08	1899-12-31 07:04:59	#15-Avg(2)	Soil	PPM	5996	223	ND		903	40	52596	840	82	2	131	3	340	6	55	8	510890	Delta Premium	Rh	18			629856	7596188	1108477
2016-01-08	1899-12-31 07:06:57	#16-Avg(2)	Soil	PPM	5974	221	288	85	980	41	50708	807	82	2	129	3	370	7	56	8	510890	Delta Premium	Rh	18			629856	7596163	1108478
2016-01-08	1899-12-31 07:08:45	#17-Avg(2)	Soil	PPM	5637	219	325	86	825	39	50078	809	78	2	140	3	378	7	34	8	510890	Delta Premium	Rh	18			629856	7596138	1108479
2016-01-08	1899-12-31 07:10:45	#18-Avg(2)	Soil	PPM	5430	214	ND		733	37	44510	721	72	2	151	3	502	9	32	8	510890	Delta Premium	Rh	18			629856	7596113	1108480
2016-01-08	1899-12-31 07:12:34	#19-Avg(2)	Soil	PPM	5316	211	ND		721	37	43459	699	74	2	145	3	547	10	34	8	510890	Delta Premium	Rh	18			629856	7596088	1108481
2016-01-08	1899-12-31 07:14:31	#20-Avg(2)	Soil	PPM	5214	207	ND		687	36	43967	699	80	2	149	3	436	8	29	7	510890	Delta Premium	Rh	18			629857	7596063	1108482
2016-01-08	1899-12-31 07:16:48	#21-Avg(2)	Soil	PPM	5028	203	ND		672	35	39133	624	73	2	162	3	510	9	45	8	510890	Delta Premium	Rh	18			629857	7596038	1108483
2016-01-08	1899-12-31 07:18:51	#22-Avg(2)	Soil	PPM	5056	205	268	81	719	36	42358	677	69	2	147	3	496	9	39	8	510890	Delta Premium	Rh	18			629857	7596013	1108484
2016-01-08	1899-12-31 07:21:13	#23-Avg(2)	Soil	PPM	5006	205	ND		890	39	46731	744	77	2	137	3	358	7	43	8	510890	Delta Premium	Rh	18			629857	7595988	1108485
2016-01-08	1899-12-31 07:23:23	#24-Avg(2)	Soil	PPM	5243	208	ND		768	37	44310	706	72	2	143	3	407	7	41	8	510890	Delta Premium	Rh	18			629857	7595963	1108486
2016-01-08	1899-12-31 07:25:27	#25-Avg(2)	Soil	PPM	5036	205	ND		776	38	41992	674	75	2	160	3	384	7	32	8	510890	Delta Premium	Rh	18			629857	7595938	1108487
2016-01-08	1899-12-31 07:27:24	#26-Avg(2)	Soil	PPM	4962	202	ND		722	36	43281	687	78	2	163	3	348	6	37	8	510890	Delta Premium	Rh	18			629857	7595913	1108488
2016-01-08	1899-12-31 07:29:14	#27-Avg(2)	Soil	PPM	4584	199	253	81	620	35	45256	725	80	2	132	3	369	7	39	8	510890	Delta Premium	Rh	18			629857	7595888	1108489
2016-01-08	1899-12-31 07:31:13	#28-Avg(2)	Soil	PPM	4801	201	ND		629	35	46406	737	73	2	122	3	389	7	37	7	510890	Delta Premium	Rh	18			629857	7595863	1108490
2016-01-08	1899-12-31 07:33:13	#29-Avg(2)	Soil	PPM	5335	216	335	86	829	40	53282	862	78	2	117	3	360	7	57	8	510890	Delta Premium	Rh	18			629857	7595838	1108491
2016-01-08	1899-12-31 07:35:18	#30-Avg(2)	Soil	PPM	5854	224	ND		751	39	54744	888	83	2	122	3	331	6	47	8	510890	Delta Premium	Rh	18			629857	7595813	1108492
2016-01-08	1899-12-31 07:40:39	#31-Avg(2)	Soil	PPM	5101	209	ND		632	36	48514	779	74	2	124	3	434	8	43	8	510890	Delta Premium	Rh	18	Dup	1108490			1108493
2016-01-08	1899-12-31 07:42:25	#32-Avg(2)	Soil	PPM	ND		ND		ND		1463	37	ND		2.9	0.4	ND		ND		510890	Delta Premium	Rh	18	Blank				1108494
2016-01-08	1899-12-31 07:44:23	#33-Avg(2)	Soil	PPM	4124	222	ND		898	50	65616	1169	21.5	1.5	190	4	104	3	ND		510890	Delta Premium	Rh	18	AMIS 0329				1108495
2016-01-08	1899-12-31 07:46:13	#34-Avg(2)	Soil	PPM	5516	212	ND		636	35	47244	748	82	2	121	3	493	9	52	8	510890	Delta Premium	Rh	18			629857	7595788	1108496
2016-01-08	1899-12-31 07:48:03	#35-Avg(2)	Soil	PPM	5439	213	253	83	612	35	43566	702	90	3	140	3	495	9	68	8	510890	Delta Premium	Rh	18			629857	7595763	1108497
2016-01-08	1899-12-31 07:50:01	#36-Avg(2)	Soil	PPM	4266	181	286	75	342	27	25306	397	105	3	152	3	531	9	85	9	510890	Delta Premium	Rh	18			629857	7595738	1108498
2016-01-08	1899-12-31 07:52:11	#37-Avg(2)	Soil	PPM	3570	169	306	73	277	25	20545	325	122	3	145	3	543	9	98	9	510890	Delta Premium	Rh	18			629857	7595713	1108499
2016-01-08	1899-12-31 07:54:38	#38-Avg(2)	Soil	PPM	2938	157	253	69	278	25	17518	277	115	3	158	3	522	9	113	9	510890	Delta Premium	Rh	18			629857	7595688	1108500
2016-01-08	1899-12-31 07:56:44	#39-Avg(2)	Soil	PPM	3419	164	ND		295	25	17212	272	110	3	151	3	622	10	114	9	510890	Delta Premium	Rh	18			629857	7595663	1108501
2016-01-08	1899-12-31 07:58:43	#40-Avg(2)	Soil	PPM	3770	168	308	71	257	24	18354	287	96	3	158	3	709	11	84	9	510890	Delta Premium	Rh	18			629857	7595638	1108502
2016-01-08	1899-12-31 08:00:45	#41-Avg(2)	Soil	PPM	3486	164	208	69	252	24	16628	262	94	2	181	4	544	9	89	9	510890	Delta Premium	Rh	18			629857	7595613	1108503
2016-01-08	1899-12-31 08:02:54	#42-Avg(2)	Soil	PPM	3700	170	246	72	277	25	21131	333	97	3	184	4	581	10	84	9	510890	Delta Premium	Rh	18			629857	7595588	1108504
2016-01-08	1899-12-31 08:05:57	#43-Avg(2)	Soil	PPM	3917	172	240	71	258	24	20919	326	95	3	179	4	559	9	60	8	510890	Delta Premium	Rh	18			629857	7595563	1108505
2016-01-08	1899-12-31 08:09:20	#44-Avg(2)	Soil	PPM	8523	267	384	93	716	38	53277	871	69	2	128	3	515	9	50	8	510890	Delta Premium	Rh	19			629947	7596454	1108506
2016-01-08	1899-12-31 08:11:21	#45-Avg(2)	Soil	PPM	9023	282	ND		937	43	59457	989	67	2	129	3	452	8	37	8	510890	Delta Premium	Rh	19			629947	7596429	1108507
2016-01-08	1899-12-31 08:13:14	#46-Avg(2)	Soil	PPM	8869	285	377	99	965	45	64978	1098	59	2	133	3	445	8	28	8	510890	Delta Premium	Rh	19			629947	7596404	1108508
2016-01-08	1899-12-31 08:15:13	#47-Avg(2)	Soil	PPM	8453	273	384	96	854	42	56902	951	67	2	137	3	465	9	42	8	510890	Delta Premium	Rh	19			629947	7596379	1108509
2016-01-08	1899-12-31 08:17:22	#48-Avg(2)	Soil	PPM	7358	248	303	89	963	42	52509	855	72	2	145	3	421	8	41	8	510890	Delta Premium	Rh	19			629947	7596354	1108510
2016-01-08	1899-12-31 08:19:37	#49-Avg(2)	Soil	PPM	7881	256	329	90	916	41	48959	802	75	2	139	3	546	10	64	9	510890	Delta Premium	Rh	19			629947	7596329	1108511
2016-01-08	1899-12-31 08:21:24	#50-Avg(2)	Soil	PPM	6829	241	282	89	801	40	51696	848	74	2	131	3	438	8	44	8	510890	Delta Premium	Rh	19			629948	7596304	1108512
2016-01-08	1899-12-31 08:23:26	#51-Avg(2)	Soil	PPM	7091	250	354	92	968	43	56247	935	70	2	140	3	413	8	39	8	510890	Delta Premium	Rh	19			629948	7596279	1108513
2016-01-08	1899-12-31 08:25:18	#52-Avg(2)	Soil	PPM	6368	235	346	90	971	43	58035	949	78	2	132	3	343	7	34	8	510890	Delta Premium	Rh	19			629948	7596254	1108514
2016-01-08	1899-12-31 08:27:10	#53-Avg(2)	Soil	PPM	5044	205	255	81	641	35	38249	616	72	2	162	4	405	7	63	8	510890	Delta Premium	Rh	19			629948	7596229	1108515
2016-01-08	1899-12-31 08:33:26	#54-Avg(2)	Soil	PPM	ND		ND		ND		1412	36	ND		3.6	0.5	ND		ND		510890	Delta Premium	Rh	19	Blank				1108516
2016-01-08	1899-12-31 08:35:15	#55-Avg(2)	Soil	PPM	3725	212	ND		826	47	63338	1115	22.5	1.5	185	4	100	3	ND		510890	Delta Premium	Rh	19	AMIS 0329				1108517
2016-01-08	1899-12-31 08:37:10	#56-Avg(2)	Soil	PPM	6166	230	422	90	953	42	56721	921	77	2	132	3	322	6	50	8	510890	Delta Premium	Rh	19	Dup	1108514			1108518
2016-01-08	1899-12-31 08:38:56	#57-Avg(2)	Soil	PPM	5305	214	325	85	887	41	51450	831	73	2	141	3	391	7	38	8	510890	Delta Premium	Rh	19			629948	7596204	1108519
2016-01-08	1899-12-31 08:41:01	#58-Avg(2)	Soil	PPM	4793	204	ND		603	35	43290	701	77	2	155	3	403	7	49	8	510890	Delta Premium	Rh	19			629948	7596179	1108520
2016-01-08	1899-12-31 10:59:00	#94-Avg(2)	Soil	PPM	4441	196	278	80	457	32	35702	580	73	2	170	4	522	9	39	8	510890	Delta Premium	Rh	19			629948	7596154	1108521
2016-01-08	1899-12-31 08:46:02	#59-Avg(2)	Soil	PPM	4338	194	304	81	598	34	38715	623	69	2	160	3	438	8	25	8	510890	Delta Premium	Rh	19			629948	7596129	1108522
2016-01-08	1899-12-31 08:47:44	#60-Avg(2)	Soil	PPM	4891	206	ND		569	34	40558	662	74	2	168	4	356	7	48	8	510890	Delta Premium	Rh	19			629948	7596104	1108523
2016-01-08	1899-12-31 08:49:55	#61-Avg(2)	Soil	PPM	4581	200	281	82	681	36	41777	675	72	2	160	4	416	8	35	8	510890	Delta Premium	Rh	19			629948	7596079	1108524
2016-01-08	1899-12-31 08:52:06	#62-Avg(2)	Soil	PPM	4452	198	250	81	657	36	40562	658	66	2	157	3	503	9	44	8	510890	Delta Premium	Rh	19			629948	7596054	1108525
2016-01-08	1899-12-31 08:53:47	#63-Avg(2)	Soil	PPM	4748	199	ND		647	35	39871	636	72	2	151	3	376	7	29	7	510890	Delta Premium	Rh	19			629948	7596029	1108526
2016-01-08	1899-12-31 08:55:38	#64-Avg(2)	Soil	PPM	5713	218	ND		672	36	45650	735	74	2	143	3	440	8	35	8	510890	Delta Premium	Rh	19			629948	7596004	1108527
2016-01-08	1899-12-31 08:57:20	#65-Avg(2)	Soil	PPM	5805	223	315	86	951	42	50760	824	82	2	127	3	332	6	50	8	510890	Delta Premium	Rh	19			629948	7595979	1108528
2016-01-08	1899-12-31 08:59:49	#66-Avg(2)	Soil	PPM	5610	223	ND		828	40	47088	782	78	2	136	3	462	9	39	8	510890	Delta Premium	Rh	19			629948	7595954	1108529
2016-01-08	1899-12-31 09:01:57	#67-Avg(2)	Soil	PPM	5472	217	ND		669	37	47472	774	76	2	125	3	376	7	43	8	510890	Delta Premium	Rh	19			629948	7595929	1108530
2016-01-08	1899-12-31 09:03:59	#68-Avg(2)	Soil	PPM	5602	224	326	88	819	40	52380	866	73	2	124	3	428	8	38	8	510890	Delta Premium	Rh	19			629948	7595904	1108531
2016-01-08	1899-12-31 09:05:57	#69-Avg(2)	Soil	PPM	5238	212	ND		685	37	46171	749	80	2	130	3	515	9	37	8	510890	Delta Premium	Rh	19			629948	7595879	1108532
2016-01-08	1899-12-31 09:07:47	#70-Avg(2)	Soil	PPM	5391	211	ND		633	35	44579	714	86	2	119	3	515	9	65	8	510890	Delta Premium	Rh	19			629948	7595854	1108533
2016-01-08	1899-12-31 09:09:39	#71-Avg(2)	Soil	PPM	4754	196	243	79	489	31	38682	610	94	3	123	3	296	6	51	7	510890	Delta Premium	Rh	19			629948	7595829	1108534
2016-01-08	1899-12-31 09:11:49	#72-Avg(2)	Soil	PPM	4951	200	314	81	801	37	42810	674	94	3	111	3	326	6	75	8	510890	Delta Premium	Rh	19			629948	7595804	1108535
2016-01-08	1899-12-31 09:13:50	#73-Avg(2)	Soil	PPM	4865	204	ND		746	37	45919	736	100	3	106	3	362	7	96	9	510890	Delta Premium	Rh	19			629948	7595779	1108536
2016-01-08	1899-12-31 09:15:44	#74-Avg(2)	Soil	PPM	3930	172	338	73	263	25	22839	354	97	3	137	3	592	10	112	9	510890	Delta Premium	Rh	19			629949	7595754	1108537
2016-01-08	1899-12-31 09:17:29	#75-Avg(2)	Soil	PPM	3209	158	ND		327	25	18385	285	111	3	137	3	385	7	82	8	510890	Delta Premium	Rh	19			629949	7595729	1108538
2016-01-08	1899-12-31 09:21:52	#76-Avg(2)	Soil	PPM	4037	229	ND		810	50	67668	1247	22.9	1.5	192	5	100	3	26	8	510890	Delta Premium	Rh	19	AMIS 0329				1108539
2016-01-08	1899-12-31 09:23:39	#77-Avg(2)	Soil	PPM	4086	175	ND		279	25	22417	348	96	3	135	3	535	9	121	9	510890	Delta Premium	Rh	19	Dup	1108537			1108540
2016-01-08	1899-12-31 09:25:20	#78-Avg(2)	Soil	PPM	ND		ND		ND		1680	39	ND		2.1	0.4	ND		ND		510890	Delta Premium	Rh	19	Blank				1108541
2016-01-08	1899-12-31 09:27:01	#79-Avg(2)	Soil	PPM	3127	158	264	69	238	24	15098	240	102	3	178	4	589	10	72	8	510890	Delta Premium	Rh	19			629949	7595704	1108542
2016-01-08	1899-12-31 09:28:40	#80-Avg(2)	Soil	PPM	3256	162	292	71	197	23	19076	300	95	3	190	4	537	9	65	8	510890	Delta Premium	Rh	19			629949	7595679	1108543
2016-01-08	1899-12-31 09:30:24	#81-Avg(2)	Soil	PPM	3210	160	261	70	214	23	18908	296	95	2	177	4	517	9	50	8	510890	Delta Premium	Rh	19			629949	7595654	1108544
2016-01-08	1899-12-31 09:32:13	#82-Avg(2)	Soil	PPM	3548	165	243	70	235	24	19422	303	98	3	186	4	467	8	49	8	510890	Delta Premium	Rh	19			629949	7595629	1108545
2016-01-08	1899-12-31 09:34:12	#83-Avg(2)	Soil	PPM	5216	198	311	77	288	26	24637	392	104	3	180	4	693	11	67	9	510890	Delta Premium	Rh	19			629949	7595604	1108546
2016-01-08	1899-12-31 09:38:23	#84-Avg(2)	Soil	PPM	9654	285	319	94	715	38	50276	826	69	2	149	3	406	8	56	8	510890	Delta Premium	Rh	20			630039	7596495	1108547
2016-01-08	1899-12-31 09:40:34	#85-Avg(2)	Soil	PPM	9840	298	369	98	844	42	57909	975	64	2	132	3	485	9	38	8	510890	Delta Premium	Rh	20			630039	7596470	1108548
2016-01-08	1899-12-31 09:42:11	#86-Avg(2)	Soil	PPM	7770	259	457	94	859	41	54213	897	73	2	144	3	505	9	51	8	510890	Delta Premium	Rh	20			630039	7596445	1108549
2016-01-08	1899-12-31 09:44:00	#87-Avg(2)	Soil	PPM	7666	256	ND		944	43	57662	947	73	2	143	3	380	7	44	8	510890	Delta Premium	Rh	20			630039	7596420	1108550
2016-01-08	1899-12-31 09:45:38	#88-Avg(2)	Soil	PPM	7900	259	ND		897	41	53589	882	71	2	139	3	529	10	45	8	510890	Delta Premium	Rh	20			630039	7596395	1108551
2016-01-08	1899-12-31 09:47:17	#89-Avg(2)	Soil	PPM	6402	232	276	87	791	39	51153	832	69	2	131	3	394	7	57	8	510890	Delta Premium	Rh	20			630039	7596370	1108552
2016-01-08	1899-12-31 09:49:01	#90-Avg(2)	Soil	PPM	7990	266	ND		951	44	61419	1022	69	2	125	3	289	6	57	8	510890	Delta Premium	Rh	20			630039	7596345	1108553
2016-01-08	1899-12-31 09:51:02	#91-Avg(2)	Soil	PPM	7271	252	312	92	905	42	58084	961	74	2	141	3	373	7	44	8	510890	Delta Premium	Rh	20			630039	7596320	1108554
2016-01-08	1899-12-31 09:52:45	#92-Avg(2)	Soil	PPM	5766	227	385	89	743	39	48845	814	75	2	142	3	312	6	35	8	510890	Delta Premium	Rh	20			630039	7596295	1108555
2016-01-08	1899-12-31 09:54:31	#93-Avg(2)	Soil	PPM	5290	208	285	82	656	35	40628	652	73	2	175	4	507	9	35	8	510890	Delta Premium	Rh	20			630039	7596270	1108556
2016-01-08	1899-12-31 13:40:50	#95-Avg(2)	Soil	PPM	5436	212	252	82	711	37	44215	708	75	2	158	3	392	7	48	8	510890	Delta Premium	Rh	20			630039	7596245	1108557
2016-01-08	1899-12-31 13:42:51	#96-Avg(2)	Soil	PPM	5214	208	265	82	532	33	36288	588	70	2	178	4	669	12	29	8	510890	Delta Premium	Rh	20			630039	7596220	1108558
2016-01-08	1899-12-31 13:47:12	#97-Avg(2)	Soil	PPM	5124	205	ND		626	35	39588	633	70	2	168	4	414	7	45	8	510890	Delta Premium	Rh	20			630039	7596195	1108559
2016-01-08	1899-12-31 13:49:12	#98-Avg(2)	Soil	PPM	5130	208	296	83	792	38	44325	714	69	2	149	3	315	6	47	8	510890	Delta Premium	Rh	20			630039	7596170	1108560
2016-01-08	1899-12-31 13:50:55	#99-Avg(2)	Soil	PPM	5352	209	ND		822	38	45070	716	70	2	151	3	423	8	43	8	510890	Delta Premium	Rh	20			630039	7596145	1108561
2016-01-08	1899-12-31 13:55:33	#100-Avg(2)	Soil	PPM	7079	244	286	89	894	41	50159	820	68	2	135	3	403	7	35	8	510890	Delta Premium	Rh	20	Dup	1108551			1108562
2016-01-08	1899-12-31 13:57:23	#101-Avg(2)	Soil	PPM	ND		ND		ND		2526	50	ND		2.6	0.4	ND		ND		510890	Delta Premium	Rh	20	Blank				1108563
2016-01-08	1899-12-31 13:59:02	#102-Avg(2)	Soil	PPM	4237	232	ND		860	51	65594	1215	20	1.5	188	5	101	3	ND		510890	Delta Premium	Rh	20	AMIS 0329				1108564
2016-01-08	1899-12-31 14:00:49	#103-Avg(2)	Soil	PPM	5568	218	ND		733	38	46936	762	77	2	158	4	453	8	36	8	510890	Delta Premium	Rh	20			630039	7596120	1108565
2016-01-08	1899-12-31 14:02:41	#104-Avg(2)	Soil	PPM	5545	220	ND		898	41	53867	874	71	2	133	3	378	7	38	8	510890	Delta Premium	Rh	20			630039	7596095	1108566
2016-01-08	1899-12-31 14:04:34	#105-Avg(2)	Soil	PPM	4952	207	ND		742	37	44478	719	70	2	160	4	469	8	36	8	510890	Delta Premium	Rh	20			630039	7596070	1108567
2016-01-08	1899-12-31 14:06:45	#106-Avg(2)	Soil	PPM	4784	201	301	81	606	34	37599	607	74	2	168	4	444	8	37	8	510890	Delta Premium	Rh	20			630039	7596045	1108568
2016-01-08	1899-12-31 14:08:45	#107-Avg(2)	Soil	PPM	5913	225	298	86	764	39	49237	803	80	2	127	3	439	8	58	8	510890	Delta Premium	Rh	20			630039	7596020	1108569
2016-01-08	1899-12-31 14:10:35	#108-Avg(2)	Soil	PPM	6207	230	341	88	765	39	50283	820	73	2	127	3	477	9	30	8	510890	Delta Premium	Rh	20			630040	7595995	1108570
2016-01-08	1899-12-31 14:12:23	#109-Avg(2)	Soil	PPM	6411	232	ND		717	38	52356	849	78	2	122	3	359	7	36	8	510890	Delta Premium	Rh	20			630040	7595970	1108571
2016-01-08	1899-12-31 14:14:03	#110-Avg(2)	Soil	PPM	6076	225	424	88	706	37	48899	791	81	2	122	3	478	9	62	8	510890	Delta Premium	Rh	20			630040	7595945	1108572
2016-01-08	1899-12-31 14:15:40	#111-Avg(2)	Soil	PPM	5730	219	316	85	758	38	49053	789	91	3	124	3	449	8	69	8	510890	Delta Premium	Rh	20			630040	7595920	1108573
2016-01-08	1899-12-31 14:17:13	#112-Avg(2)	Soil	PPM	5247	205	310	81	751	36	41594	659	91	3	115	3	349	6	78	8	510890	Delta Premium	Rh	20			630040	7595895	1108574
2016-01-08	1899-12-31 14:18:50	#113-Avg(2)	Soil	PPM	4692	191	264	77	655	34	41084	630	85	2	108	3	430	7	73	8	510890	Delta Premium	Rh	20			630040	7595870	1108575
2016-01-08	1899-12-31 14:20:33	#114-Avg(2)	Soil	PPM	5257	205	ND		534	33	38618	614	96	3	123	3	419	7	85	8	510890	Delta Premium	Rh	20			630040	7595845	1108576
2016-01-08	1899-12-31 14:22:18	#115-Avg(2)	Soil	PPM	5147	201	278	79	434	30	36779	578	94	3	125	3	597	10	98	9	510890	Delta Premium	Rh	20			630040	7595820	1108577
2016-01-08	1899-12-31 14:23:57	#116-Avg(2)	Soil	PPM	4732	191	230	76	570	32	35139	545	93	3	134	3	472	8	82	8	510890	Delta Premium	Rh	20			630040	7595795	1108578
2016-01-08	1899-12-31 14:27:01	#117-Avg(2)	Soil	PPM	5214	200	ND		415	29	32185	506	96	3	148	3	566	10	73	8	510890	Delta Premium	Rh	20			630040	7595770	1108579
2016-01-08	1899-12-31 14:29:06	#118-Avg(2)	Soil	PPM	4525	188	237	76	326	27	29005	456	94	3	159	3	543	9	54	8	510890	Delta Premium	Rh	20			630040	7595745	1108580
2016-01-08	1899-12-31 14:31:00	#119-Avg(2)	Soil	PPM	4015	176	ND		398	28	27075	419	89	2	157	3	610	10	61	8	510890	Delta Premium	Rh	20			630040	7595720	1108581
2016-01-08	1899-12-31 14:32:57	#120-Avg(2)	Soil	PPM	5405	205	269	80	537	32	36236	571	92	3	138	3	493	9	63	8	510890	Delta Premium	Rh	20			630040	7595695	1108582
2016-01-08	1899-12-31 14:36:00	#121-Avg(2)	Soil	PPM	4524	186	ND		479	30	30738	478	92	2	151	3	433	7	62	8	510890	Delta Premium	Rh	20			630040	7595670	1108583
2016-01-08	1899-12-31 14:38:12	#122-Avg(2)	Soil	PPM	4581	191	298	78	652	34	36749	576	90	2	131	3	363	7	131	9	510890	Delta Premium	Rh	20			630040	7595645	1108584
2016-01-08	1899-12-31 14:43:55	#123-Avg(2)	Soil	PPM	ND		ND		ND		1669	40	1.7	0.5	5.1	0.5	ND		ND		510890	Delta Premium	Rh	20	Blank				1108585
2016-01-08	1899-12-31 14:46:16	#124-Avg(2)	Soil	PPM	3531	207	ND		813	47	59846	1052	21.6	1.4	172	4	88	3	ND		510890	Delta Premium	Rh	20	AMIS 0329				1108586
2016-01-08	1899-12-31 14:48:47	#125-Avg(2)	Soil	PPM	7653	258	289	91	891	42	51779	861	65	2	135	3	397	8	47	8	510890	Delta Premium	Rh	20	Dup	1108551			1108587
2016-01-09	1899-12-31 06:38:44	#3-Avg(2)	Soil	PPM	4299	180	242	73	299	26	23438	366	101	3	172	4	601	10	62	8	510890	Delta Premium	Rh	21			630130	7596535	1108588
2016-01-09	1899-12-31 06:40:32	#4-Avg(2)	Soil	PPM	3979	174	ND		262	25	23047	360	103	3	163	3	470	8	57	8	510890	Delta Premium	Rh	21			630130	7596510	1108589
2016-01-09	1899-12-31 06:42:09	#5-Avg(2)	Soil	PPM	4761	187	235	74	281	26	23970	374	99	3	155	3	639	10	77	9	510890	Delta Premium	Rh	21			630130	7596485	1108590
2016-01-09	1899-12-31 06:43:51	#6-Avg(2)	Soil	PPM	10603	307	482	100	631	38	51199	860	70	2	199	4	550	10	49	9	510890	Delta Premium	Rh	21			630130	7596460	1108591
2016-01-09	1899-12-31 06:45:39	#7-Avg(2)	Soil	PPM	7566	252	396	91	738	38	50777	833	66	2	143	3	471	9	54	8	510890	Delta Premium	Rh	21			630130	7596435	1108592
2016-01-09	1899-12-31 06:47:19	#8-Avg(2)	Soil	PPM	7686	258	353	92	714	39	51148	851	56	2	134	3	364	7	70	9	510890	Delta Premium	Rh	21			630130	7596410	1108593
2016-01-09	1899-12-31 06:49:02	#9-Avg(2)	Soil	PPM	7697	258	467	94	1103	45	55942	924	73	2	123	3	418	8	66	8	510890	Delta Premium	Rh	21			630130	7596385	1108594
2016-01-09	1899-12-31 06:50:41	#10-Avg(2)	Soil	PPM	8180	268	368	95	1087	46	59853	995	68	2	128	3	383	7	49	8	510890	Delta Premium	Rh	21			630130	7596360	1108595
2016-01-09	1899-12-31 06:52:17	#11-Avg(2)	Soil	PPM	6713	240	337	90	978	43	54921	899	78	2	128	3	339	6	46	8	510890	Delta Premium	Rh	21			630130	7596335	1108596
2016-01-09	1899-12-31 06:53:55	#12-Avg(2)	Soil	PPM	6577	241	280	90	849	41	56891	940	68	2	129	3	374	7	37	8	510890	Delta Premium	Rh	21			630130	7596310	1108597
2016-01-09	1899-12-31 06:55:29	#13-Avg(2)	Soil	PPM	6639	240	334	90	787	40	57431	942	70	2	122	3	393	7	36	8	510890	Delta Premium	Rh	21			630130	7596285	1108598
2016-01-09	1899-12-31 06:57:14	#14-Avg(2)	Soil	PPM	6670	239	297	89	815	40	57905	941	72	2	135	3	401	7	37	8	510890	Delta Premium	Rh	21			630130	7596260	1108599
2016-01-09	1899-12-31 06:59:03	#15-Avg(2)	Soil	PPM	5573	217	ND		621	35	42015	684	76	2	159	4	497	9	32	8	510890	Delta Premium	Rh	21			630131	7596235	1108600
2016-01-09	1899-12-31 07:00:43	#16-Avg(2)	Soil	PPM	4619	202	312	83	464	32	38089	624	75	2	169	4	501	9	54	8	510890	Delta Premium	Rh	21			630131	7596210	1108601
2016-01-09	1899-12-31 07:02:20	#17-Avg(2)	Soil	PPM	5632	218	ND		656	36	44908	728	69	2	163	4	561	10	61	9	510890	Delta Premium	Rh	21			630131	7596185	1108602
2016-01-09	1899-12-31 07:04:03	#18-Avg(2)	Soil	PPM	5645	211	ND		620	34	44679	703	71	2	165	4	373	7	36	8	510890	Delta Premium	Rh	21			630131	7596160	1108603
2016-01-09	1899-12-31 07:05:47	#19-Avg(2)	Soil	PPM	5030	202	371	82	718	36	39107	621	68	2	165	4	342	6	43	8	510890	Delta Premium	Rh	21			630131	7596135	1108604
2016-01-09	1899-12-31 07:07:32	#20-Avg(2)	Soil	PPM	5660	218	269	84	864	40	51756	828	70	2	130	3	377	7	51	8	510890	Delta Premium	Rh	21			630131	7596110	1108605
2016-01-09	1899-12-31 07:09:15	#21-Avg(2)	Soil	PPM	5336	214	252	84	759	38	48394	782	71	2	151	3	351	7	61	8	510890	Delta Premium	Rh	21			630131	7596085	1108606
2016-01-09	1899-12-31 07:11:09	#22-Avg(2)	Soil	PPM	5659	219	263	85	901	41	52421	842	73	2	131	3	318	6	42	8	510890	Delta Premium	Rh	21			630131	7596060	1108607
2016-01-09	1899-12-31 07:15:32	#23-Avg(2)	Soil	PPM	4666	190	300	77	339	27	24647	392	106	3	174	4	703	12	71	9	510890	Delta Premium	Rh	21	Dup	1108588			1108608
2016-01-09	1899-12-31 07:17:08	#24-Avg(2)	Soil	PPM	4273	229	ND		800	49	62517	1143	21.5	1.5	185	4	95	3	ND		510890	Delta Premium	Rh	21	AMIS 0329				1108609
2016-01-09	1899-12-31 07:18:51	#25-Avg(2)	Soil	PPM	ND		ND		ND		1810	41	ND		2.7	0.4	ND		ND		510890	Delta Premium	Rh	21	Blank				1108610
2016-01-09	1899-12-31 07:20:34	#26-Avg(2)	Soil	PPM	5041	208	ND		755	38	48682	781	75	2	149	3	454	8	58	8	510890	Delta Premium	Rh	21			630131	7596035	1108611
2016-01-09	1899-12-31 07:22:11	#27-Avg(2)	Soil	PPM	5014	208	396	85	733	38	47658	770	76	2	136	3	337	6	71	8	510890	Delta Premium	Rh	21			630131	7596010	1108612
2016-01-09	1899-12-31 07:23:51	#28-Avg(2)	Soil	PPM	5163	208	255	82	590	34	42587	684	82	2	135	3	405	7	39	8	510890	Delta Premium	Rh	21			630131	7595985	1108613
2016-01-09	1899-12-31 07:25:55	#29-Avg(2)	Soil	PPM	6083	234	316	90	893	42	57891	961	74	2	109	3	405	8	30	8	510890	Delta Premium	Rh	21			630131	7595960	1108614
2016-01-09	1899-12-31 07:27:33	#30-Avg(2)	Soil	PPM	6067	228	ND		823	40	52033	847	81	2	112	3	479	9	44	8	510890	Delta Premium	Rh	21			630131	7595935	1108615
2016-01-09	1899-12-31 07:30:00	#31-Avg(2)	Soil	PPM	5197	208	250	82	735	37	44563	714	81	2	126	3	468	8	61	8	510890	Delta Premium	Rh	21			630131	7595910	1108616
2016-01-09	1899-12-31 07:31:36	#32-Avg(2)	Soil	PPM	4365	184	ND		324	27	27448	430	95	3	141	3	482	8	64	8	510890	Delta Premium	Rh	21			630131	7595885	1108617
2016-01-09	1899-12-31 07:33:18	#33-Avg(2)	Soil	PPM	5286	208	ND		560	34	39724	639	89	3	131	3	540	9	116	9	510890	Delta Premium	Rh	21			630131	7595860	1108618
2016-01-09	1899-12-31 07:34:58	#34-Avg(2)	Soil	PPM	3936	176	267	74	279	26	25610	401	101	3	141	3	461	8	73	8	510890	Delta Premium	Rh	21			630131	7595835	1108619
2016-01-09	1899-12-31 07:36:41	#35-Avg(2)	Soil	PPM	3729	168	259	71	259	24	19542	305	106	3	153	3	564	9	87	8	510890	Delta Premium	Rh	21			630131	7595810	1108620
2016-01-09	1899-12-31 07:38:24	#36-Avg(2)	Soil	PPM	3982	173	283	72	203	24	19006	299	102	3	176	4	717	12	66	8	510890	Delta Premium	Rh	21			630131	7595785	1108621
2016-01-09	1899-12-31 07:40:02	#37-Avg(2)	Soil	PPM	3902	178	229	74	273	26	21728	349	102	3	178	4	590	10	67	8	510890	Delta Premium	Rh	21			630131	7595760	1108622
2016-01-09	1899-12-31 07:41:49	#38-Avg(2)	Soil	PPM	4294	188	232	77	543	32	26611	430	105	3	166	4	468	8	100	9	510890	Delta Premium	Rh	21			630131	7595735	1108623
2016-01-09	1899-12-31 07:43:36	#39-Avg(2)	Soil	PPM	3891	174	ND		238	25	21526	339	101	3	171	3	566	9	67	8	510890	Delta Premium	Rh	21			630131	7595710	1108624
2016-01-09	1899-12-31 07:45:28	#40-Avg(2)	Soil	PPM	3979	174	ND		275	25	22377	350	102	3	175	4	499	8	65	8	510890	Delta Premium	Rh	21			630132	7595685	1108625
2016-01-09	1899-12-31 07:52:44	#41-Avg(2)	Soil	PPM	8597	264	381	91	555	34	44403	722	68	2	147	3	560	10	56	8	510890	Delta Premium	Rh	22			630221	7596576	1108626
2016-01-09	1899-12-31 07:54:24	#42-Avg(2)	Soil	PPM	11475	316	380	98	644	37	52180	861	64	2	178	4	444	8	54	8	510890	Delta Premium	Rh	22			630221	7596551	1108627
2016-01-09	1899-12-31 07:56:02	#43-Avg(2)	Soil	PPM	9589	277	391	92	696	37	50035	800	71	2	150	3	472	8	55	8	510890	Delta Premium	Rh	22			630221	7596526	1108628
2016-01-09	1899-12-31 07:57:43	#44-Avg(2)	Soil	PPM	7765	260	315	93	1064	45	61025	1005	72	2	123	3	392	7	40	8	510890	Delta Premium	Rh	22			630221	7596501	1108629
2016-01-09	1899-12-31 07:59:30	#45-Avg(2)	Soil	PPM	7646	256	299	91	940	43	57841	948	72	2	129	3	434	8	55	8	510890	Delta Premium	Rh	22			630221	7596476	1108630
2016-01-09	1899-12-31 08:04:50	#46-Avg(2)	Soil	PPM	4161	226	ND		897	50	66653	1205	22.2	1.5	192	5	103	3	ND		510890	Delta Premium	Rh	22	AMIS 0329				1108631
2016-01-09	1899-12-31 08:06:25	#47-Avg(2)	Soil	PPM	ND		ND		ND		2547	50	ND		2.6	0.4	ND		ND		510890	Delta Premium	Rh	22	Blank				1108632
2016-01-09	1899-12-31 08:08:08	#48-Avg(2)	Soil	PPM	12180	328	387	99	694	38	52916	873	67	2	185	4	428	8	53	8	510890	Delta Premium	Rh	22	Dup	1108627			1108633
2016-01-09	1899-12-31 08:09:41	#49-Avg(2)	Soil	PPM	7444	259	ND		822	41	55963	941	71	2	149	3	406	8	34	8	510890	Delta Premium	Rh	22			630222	7596451	1108634
2016-01-09	1899-12-31 08:11:18	#50-Avg(2)	Soil	PPM	6084	231	324	89	956	43	59041	962	67	2	128	3	301	6	28	7	510890	Delta Premium	Rh	22			630222	7596426	1108635
2016-01-09	1899-12-31 08:12:58	#51-Avg(2)	Soil	PPM	5740	227	ND		848	41	55311	913	66	2	128	3	394	7	44	8	510890	Delta Premium	Rh	22			630222	7596401	1108636
2016-01-09	1899-12-31 08:14:35	#52-Avg(2)	Soil	PPM	5635	216	ND		656	36	47590	763	73	2	145	3	399	7	26	7	510890	Delta Premium	Rh	22			630222	7596376	1108637
2016-01-09	1899-12-31 08:16:12	#53-Avg(2)	Soil	PPM	5671	215	ND		730	37	49505	786	73	2	140	3	484	9	42	8	510890	Delta Premium	Rh	22			630222	7596351	1108638
2016-01-09	1899-12-31 08:17:54	#54-Avg(2)	Soil	PPM	7401	246	ND		670	37	51178	825	74	2	145	3	464	8	42	8	510890	Delta Premium	Rh	22			630222	7596326	1108639
2016-01-09	1899-12-31 08:19:34	#55-Avg(2)	Soil	PPM	6651	232	382	87	688	37	47077	755	69	2	155	3	398	7	40	8	510890	Delta Premium	Rh	22			630222	7596301	1108640
2016-01-09	1899-12-31 08:21:11	#56-Avg(2)	Soil	PPM	5815	217	308	84	573	34	44982	717	68	2	164	4	452	8	41	8	510890	Delta Premium	Rh	22			630222	7596276	1108641
2016-01-09	1899-12-31 08:22:50	#57-Avg(2)	Soil	PPM	5648	215	ND		684	36	46239	737	68	2	149	3	527	9	31	8	510890	Delta Premium	Rh	22			630222	7596251	1108642
2016-01-09	1899-12-31 08:24:31	#58-Avg(2)	Soil	PPM	6272	228	ND		945	41	54383	871	76	2	134	3	289	6	64	8	510890	Delta Premium	Rh	22			630222	7596226	1108643
2016-01-09	1899-12-31 08:26:14	#59-Avg(2)	Soil	PPM	5837	221	262	85	705	37	47816	772	72	2	162	4	433	8	43	8	510890	Delta Premium	Rh	22			630222	7596201	1108644
2016-01-09	1899-12-31 08:27:58	#60-Avg(2)	Soil	PPM	4834	196	255	79	735	36	42810	666	76	2	187	4	366	7	35	7	510890	Delta Premium	Rh	22			630222	7596176	1108645
2016-01-09	1899-12-31 08:29:52	#61-Avg(2)	Soil	PPM	5586	215	ND		709	37	48883	780	73	2	136	3	426	8	41	8	510890	Delta Premium	Rh	22			630222	7596151	1108646
2016-01-09	1899-12-31 08:31:27	#62-Avg(2)	Soil	PPM	5392	212	296	83	794	38	50304	799	76	2	136	3	469	8	47	8	510890	Delta Premium	Rh	22			630222	7596126	1108647
2016-01-09	1899-12-31 08:33:09	#63-Avg(2)	Soil	PPM	5039	208	352	84	709	37	46360	747	79	2	136	3	362	7	48	8	510890	Delta Premium	Rh	22			630222	7596101	1108648
2016-01-09	1899-12-31 08:34:50	#64-Avg(2)	Soil	PPM	6100	220	350	84	591	34	47218	747	74	2	137	3	489	9	68	8	510890	Delta Premium	Rh	22			630222	7596076	1108649
2016-01-09	1899-12-31 08:36:30	#65-Avg(2)	Soil	PPM	5572	217	390	86	755	38	46675	754	83	2	132	3	572	10	54	8	510890	Delta Premium	Rh	22			630222	7596051	1108650
2016-01-09	1899-12-31 08:38:16	#66-Avg(2)	Soil	PPM	5803	222	321	86	896	41	55663	894	84	2	105	3	377	7	69	8	510890	Delta Premium	Rh	22			630222	7596026	1108651
2016-01-09	1899-12-31 08:39:54	#67-Avg(2)	Soil	PPM	4591	187	277	75	368	28	30171	468	90	2	142	3	536	9	81	8	510890	Delta Premium	Rh	22			630222	7596001	1108652
2016-01-09	1899-12-31 08:41:36	#68-Avg(2)	Soil	PPM	4253	179	219	73	359	27	26986	417	90	2	133	3	679	11	69	8	510890	Delta Premium	Rh	22			630222	7595976	1108653
2016-01-09	1899-12-31 08:45:14	#69-Avg(2)	Soil	PPM	ND		ND		ND		2103	46	ND		4	0.5	ND		ND		510890	Delta Premium	Rh	22	Blank				1108654
2016-01-09	1899-12-31 08:46:57	#70-Avg(2)	Soil	PPM	7615	272	ND		1023	47	60201	1051	74	3	130	3	418	8	52	9	510890	Delta Premium	Rh	22	Dup	1108630			1108655
2016-01-09	1899-12-31 08:48:37	#71-Avg(2)	Soil	PPM	4176	228	ND		860	50	65898	1199	23.7	1.5	189	5	99	3	ND		510890	Delta Premium	Rh	22	AMIS 0329				1108656
2016-01-09	1899-12-31 08:50:16	#72-Avg(2)	Soil	PPM	4456	180	267	73	282	25	24905	383	94	2	135	3	652	11	83	8	510890	Delta Premium	Rh	22			630222	7595951	1108657
2016-01-09	1899-12-31 08:51:59	#73-Avg(2)	Soil	PPM	4045	171	295	71	368	26	21780	334	99	3	158	3	683	11	74	8	510890	Delta Premium	Rh	22			630223	7595926	1108658
2016-01-09	1899-12-31 08:53:33	#74-Avg(2)	Soil	PPM	3598	167	ND		302	26	22722	352	94	2	168	3	517	9	72	8	510890	Delta Premium	Rh	22			630223	7595901	1108659
2016-01-09	1899-12-31 08:55:17	#75-Avg(2)	Soil	PPM	3916	176	ND		332	27	23637	373	100	3	179	4	595	10	119	9	510890	Delta Premium	Rh	22			630223	7595876	1108660
2016-01-09	1899-12-31 08:56:55	#76-Avg(2)	Soil	PPM	4377	182	ND		253	25	24838	389	106	3	149	3	886	14	135	10	510890	Delta Premium	Rh	22			630223	7595851	1108661
2016-01-09	1899-12-31 08:58:35	#77-Avg(2)	Soil	PPM	4059	176	231	72	248	25	23583	367	108	3	197	4	567	9	57	8	510890	Delta Premium	Rh	22			630223	7595826	1108662
2016-01-09	1899-12-31 09:00:19	#78-Avg(2)	Soil	PPM	3888	173	ND		276	25	22725	355	102	3	173	4	649	11	53	8	510890	Delta Premium	Rh	22			630223	7595801	1108663
2016-01-09	1899-12-31 09:01:58	#79-Avg(2)	Soil	PPM	3696	168	ND		224	24	21052	326	104	3	174	3	505	8	72	8	510890	Delta Premium	Rh	22			630223	7595776	1108664
2016-01-09	1899-12-31 09:03:37	#80-Avg(2)	Soil	PPM	3827	170	271	71	274	25	19890	310	101	3	187	4	664	11	66	8	510890	Delta Premium	Rh	22			630223	7595751	1108665
2016-01-09	1899-12-31 09:05:33	#81-Avg(2)	Soil	PPM	3964	175	ND		221	24	21555	340	105	3	148	3	684	11	64	8	510890	Delta Premium	Rh	22			630223	7595726	1108666
2016-01-11	1899-12-31 07:02:26	#5-Avg(2)	Soil	PPM	6926	236	299	86	654	36	42206	684	75	2	138	3	449	8	49	8	510890	Delta Premium	Rh	23			630313	7596617	1108667
2016-01-11	1899-12-31 07:04:51	#6-Avg(2)	Soil	PPM	7278	241	302	87	678	36	48148	771	78	2	139	3	406	7	44	8	510890	Delta Premium	Rh	23			630313	7596592	1108668
2016-01-11	1899-12-31 07:06:35	#7-Avg(2)	Soil	PPM	12679	339	383	102	830	41	59902	992	72	2	148	3	430	8	46	8	510890	Delta Premium	Rh	23			630313	7596567	1108669
2016-01-11	1899-12-31 07:08:54	#8-Avg(2)	Soil	PPM	10274	296	464	97	827	41	58756	958	70	2	139	3	406	8	52	8	510890	Delta Premium	Rh	23			630313	7596542	1108670
2016-01-11	1899-12-31 07:10:43	#9-Avg(2)	Soil	PPM	8214	263	330	92	791	40	55620	909	70	2	131	3	426	8	47	8	510890	Delta Premium	Rh	23			630313	7596517	1108671
2016-01-11	1899-12-31 07:12:49	#10-Avg(2)	Soil	PPM	7884	260	361	93	969	43	61695	1010	75	2	122	3	390	7	48	8	510890	Delta Premium	Rh	23			630313	7596492	1108672
2016-01-11	1899-12-31 07:14:41	#11-Avg(2)	Soil	PPM	7064	245	278	90	987	43	56841	927	73	2	134	3	466	9	45	8	510890	Delta Premium	Rh	23			630313	7596467	1108673
2016-01-11	1899-12-31 07:16:46	#12-Avg(2)	Soil	PPM	5991	223	263	85	810	39	50225	807	68	2	144	3	305	6	49	8	510890	Delta Premium	Rh	23			630313	7596442	1108674
2016-01-11	1899-12-31 07:18:29	#13-Avg(2)	Soil	PPM	6190	224	326	85	719	37	50458	802	79	2	145	3	417	8	67	8	510890	Delta Premium	Rh	23			630313	7596417	1108675
2016-01-11	1899-12-31 07:20:50	#14-Avg(2)	Soil	PPM	5620	212	356	83	547	33	42831	680	68	2	154	3	498	9	57	8	510890	Delta Premium	Rh	23			630313	7596392	1108676
2016-01-11	1899-12-31 07:25:39	#16-Avg(2)	Soil	PPM	4292	226	ND		853	49	66975	1200	21.8	1.5	192	5	101	3	ND		510890	Delta Premium	Rh	23	AMIS 0329				1108677
2016-01-11	1899-12-31 07:27:43	#17-Avg(2)	Soil	PPM	620	103	ND		ND		659	27	1.9	0.5	6.6	0.6	ND		ND		510890	Delta Premium	Rh	23	Blank				1108678
2016-01-11	1899-12-31 07:30:01	#18-Avg(2)	Soil	PPM	11275	310	456	98	776	39	58790	954	68	2	139	3	454	8	58	8	510890	Delta Premium	Rh	23	Dup	1108670			1108679
2016-01-11	1899-12-31 07:33:50	#20-Avg(2)	Soil	PPM	5624	216	368	85	648	36	46509	747	68	2	154	3	434	8	48	8	510890	Delta Premium	Rh	23			630313	7596367	1108680
2016-01-11	1899-12-31 07:35:36	#21-Avg(2)	Soil	PPM	5114	205	ND		636	35	45214	718	70	2	155	3	435	8	66	8	510890	Delta Premium	Rh	23			630313	7596342	1108681
2016-01-11	1899-12-31 07:37:21	#22-Avg(2)	Soil	PPM	5098	200	ND		625	34	44116	685	66	2	155	3	308	6	44	7	510890	Delta Premium	Rh	23			630313	7596317	1108682
2016-01-11	1899-12-31 07:38:54	#23-Avg(2)	Soil	PPM	4841	206	ND		800	39	44513	723	65	2	155	3	414	8	52	8	510890	Delta Premium	Rh	23			630313	7596292	1108683
2016-01-11	1899-12-31 07:40:42	#24-Avg(2)	Soil	PPM	4201	195	ND		777	38	47975	770	60	2	153	3	292	6	41	8	510890	Delta Premium	Rh	23			630313	7596267	1108684
2016-01-11	1899-12-31 07:42:19	#25-Avg(2)	Soil	PPM	5497	215	ND		906	40	52169	834	69	2	140	3	331	6	58	8	510890	Delta Premium	Rh	23			630313	7596242	1108685
2016-01-11	1899-12-31 07:43:58	#26-Avg(2)	Soil	PPM	6054	230	ND		773	39	54616	893	64	2	125	3	417	8	43	8	510890	Delta Premium	Rh	23			630313	7596217	1108686
2016-01-11	1899-12-31 07:45:29	#27-Avg(2)	Soil	PPM	5118	210	251	83	770	38	46999	760	75	2	138	3	478	9	40	8	510890	Delta Premium	Rh	23			630313	7596192	1108687
2016-01-11	1899-12-31 07:47:07	#28-Avg(2)	Soil	PPM	5714	218	ND		695	37	46003	742	75	2	147	3	428	8	38	8	510890	Delta Premium	Rh	23			630313	7596167	1108688
2016-01-11	1899-12-31 07:48:42	#29-Avg(2)	Soil	PPM	4676	200	ND		540	33	37942	615	83	2	155	3	416	8	48	8	510890	Delta Premium	Rh	23			630314	7596142	1108689
2016-01-11	1899-12-31 07:50:39	#30-Avg(2)	Soil	PPM	4742	211	277	86	644	37	41308	699	75	2	128	3	486	9	58	9	510890	Delta Premium	Rh	23			630314	7596117	1108690
2016-01-11	1899-12-31 07:52:25	#31-Avg(2)	Soil	PPM	5369	213	305	84	609	35	44232	715	81	2	129	3	501	9	80	9	510890	Delta Premium	Rh	23			630314	7596092	1108691
2016-01-11	1899-12-31 07:54:22	#32-Avg(2)	Soil	PPM	4141	178	ND		310	26	23691	371	88	2	166	3	541	9	102	9	510890	Delta Premium	Rh	23			630314	7596067	1108692
2016-01-11	1899-12-31 07:56:24	#33-Avg(2)	Soil	PPM	3488	164	ND		200	23	18747	293	97	3	146	3	497	8	80	8	510890	Delta Premium	Rh	23			630314	7596042	1108693
2016-01-11	1899-12-31 07:58:50	#34-Avg(2)	Soil	PPM	3921	173	282	72	206	24	19441	306	100	3	153	3	679	11	98	9	510890	Delta Premium	Rh	23			630314	7596017	1108694
2016-01-11	1899-12-31 08:00:41	#35-Avg(2)	Soil	PPM	2977	155	223	68	219	23	17298	270	109	3	148	3	698	11	114	9	510890	Delta Premium	Rh	23			630314	7595992	1108695
2016-01-11	1899-12-31 08:02:19	#36-Avg(2)	Soil	PPM	3536	163	215	69	191	22	14431	229	95	2	176	4	606	10	77	8	510890	Delta Premium	Rh	23			630314	7595967	1108696
2016-01-11	1899-12-31 08:03:52	#37-Avg(2)	Soil	PPM	3447	165	ND		173	23	19172	301	88	2	167	3	807	13	67	9	510890	Delta Premium	Rh	23			630314	7595942	1108697
2016-01-11	1899-12-31 08:05:38	#38-Avg(2)	Soil	PPM	4286	182	ND		256	25	23042	365	100	3	181	4	728	12	95	9	510890	Delta Premium	Rh	23			630314	7595917	1108698
2016-01-11	1899-12-31 08:07:15	#39-Avg(2)	Soil	PPM	4377	184	ND		256	26	25737	404	104	3	191	4	738	12	74	9	510890	Delta Premium	Rh	23			630314	7595892	1108699
2016-01-11	1899-12-31 08:10:56	#42-Avg(2)	Soil	PPM	5095	204	277	81	596	34	41431	658	76	2	123	3	467	8	77	8	510890	Delta Premium	Rh	23	Dup	1108691			1108700
2016-01-11	1899-12-31 08:13:06	#43-Avg(2)	Soil	PPM	4188	222	ND		855	49	64660	1150	22.9	1.5	185	4	97	3	ND		510890	Delta Premium	Rh	23	AMIS 0329				1108701
2016-01-11	1899-12-31 08:14:41	#44-Avg(2)	Soil	PPM	616	126	ND		ND		1096	43	2.4	0.6	10.4	0.8	ND		ND		510890	Delta Premium	Rh	23	Blank				1108702
2016-01-11	1899-12-31 08:16:54	#45-Avg(2)	Soil	PPM	5221	200	235	78	346	28	28470	454	107	3	175	4	697	12	96	9	510890	Delta Premium	Rh	23			630314	7595867	1108703
2016-01-11	1899-12-31 08:18:27	#46-Avg(2)	Soil	PPM	4060	175	271	73	265	25	26099	400	116	3	180	4	831	13	90	9	510890	Delta Premium	Rh	23			630314	7595842	1108704
2016-01-11	1899-12-31 08:20:38	#47-Avg(2)	Soil	PPM	3586	166	229	70	321	26	21327	331	112	3	169	3	706	11	69	8	510890	Delta Premium	Rh	23			630314	7595817	1108705
2016-01-11	1899-12-31 08:22:31	#48-Avg(2)	Soil	PPM	3896	173	ND		268	25	20097	317	110	3	184	4	694	11	69	9	510890	Delta Premium	Rh	23			630314	7595792	1108706
2016-01-11	1899-12-31 08:24:45	#49-Avg(2)	Soil	PPM	4143	177	ND		248	25	20253	319	110	3	178	4	777	12	72	9	510890	Delta Premium	Rh	23			630314	7595767	1108707
2016-01-11	1899-12-31 08:54:27	#53-Avg(2)	Soil	PPM	6312	223	ND		616	34	42644	678	75	2	132	3	535	9	126	10	510890	Delta Premium	Rh	24			630404	7596657	1108708
2016-01-11	1899-12-31 08:56:33	#54-Avg(2)	Soil	PPM	6745	236	333	88	830	39	51462	829	75	2	120	3	511	9	55	8	510890	Delta Premium	Rh	24			630404	7596632	1108709
2016-01-11	1899-12-31 10:37:23	#91-Avg(2)	Soil	PPM	6564	229	259	84	582	34	42443	680	74	2	137	3	539	9	53	8	510890	Delta Premium	Rh	24			630404	7596607	1108710
2016-01-11	1899-12-31 09:00:05	#56-Avg(2)	Soil	PPM	7217	247	416	91	710	38	51712	848	72	2	127	3	532	10	48	8	510890	Delta Premium	Rh	24			630404	7596582	1108711
2016-01-11	1899-12-31 09:02:19	#57-Avg(2)	Soil	PPM	7607	252	314	90	835	40	53743	873	78	2	126	3	378	7	45	8	510890	Delta Premium	Rh	24			630404	7596557	1108712
2016-01-11	1899-12-31 09:04:23	#58-Avg(2)	Soil	PPM	9490	285	344	95	697	38	52298	864	70	2	149	3	524	10	50	8	510890	Delta Premium	Rh	24			630404	7596532	1108713
2016-01-11	1899-12-31 09:06:44	#59-Avg(2)	Soil	PPM	11475	319	304	99	783	40	59281	982	68	2	190	4	583	11	52	9	510890	Delta Premium	Rh	24			630404	7596507	1108714
2016-01-11	1899-12-31 09:08:39	#60-Avg(2)	Soil	PPM	7288	245	345	89	814	39	48366	785	78	2	144	3	394	7	65	8	510890	Delta Premium	Rh	24			630404	7596482	1108715
2016-01-11	1899-12-31 09:10:24	#61-Avg(2)	Soil	PPM	6598	229	261	84	634	35	47217	750	79	2	149	3	412	7	60	8	510890	Delta Premium	Rh	24			630404	7596457	1108716
2016-01-11	1899-12-31 09:12:41	#62-Avg(2)	Soil	PPM	6439	230	517	89	819	39	45501	737	74	2	162	4	437	8	61	8	510890	Delta Premium	Rh	24			630404	7596432	1108717
2016-01-11	1899-12-31 09:15:15	#63-Avg(2)	Soil	PPM	5783	219	ND		723	37	48151	773	69	2	156	3	397	7	60	8	510890	Delta Premium	Rh	24			630404	7596407	1108718
2016-01-11	1899-12-31 09:17:26	#64-Avg(2)	Soil	PPM	5547	217	374	86	642	36	44685	726	62	2	173	4	403	7	107	9	510890	Delta Premium	Rh	24			630405	7596382	1108719
2016-01-11	1899-12-31 09:19:31	#65-Avg(2)	Soil	PPM	5230	207	262	82	744	37	42877	684	64	2	157	3	433	8	46	8	510890	Delta Premium	Rh	24			630405	7596357	1108720
2016-01-11	1899-12-31 09:21:05	#66-Avg(2)	Soil	PPM	5345	210	ND		666	36	42335	679	64	2	174	4	472	8	38	8	510890	Delta Premium	Rh	24			630405	7596332	1108721
2016-01-11	1899-12-31 09:22:37	#67-Avg(2)	Soil	PPM	5170	209	ND		779	38	48927	781	68	2	151	3	299	6	51	8	510890	Delta Premium	Rh	24			630405	7596307	1108722
2016-01-11	1899-12-31 09:26:33	#68-Avg(2)	Soil	PPM	947	112	ND		ND		1600	42	3.7	0.6	13.3	0.7	ND		ND		510890	Delta Premium	Rh	24	Blank				1108723
2016-01-11	1899-12-31 09:28:17	#69-Avg(2)	Soil	PPM	8870	269	373	92	639	36	50208	811	67	2	145	3	400	7	61	8	510890	Delta Premium	Rh	24	Dup				1108724
2016-01-11	1899-12-31 09:29:50	#70-Avg(2)	Soil	PPM	3991	228	ND		822	50	66441	1227	21.5	1.5	187	5	99	3	ND		510890	Delta Premium	Rh	24	AMIS 0329	1108713			1108725
2016-01-11	1899-12-31 09:32:44	#71-Avg(2)	Soil	PPM	5082	214	ND		838	40	50681	831	65	2	145	3	390	7	41	8	510890	Delta Premium	Rh	24			630405	7596282	1108726
2016-01-11	1899-12-31 09:34:27	#72-Avg(2)	Soil	PPM	5034	210	ND		821	40	50224	814	65	2	136	3	419	8	ND		510890	Delta Premium	Rh	24			630405	7596257	1108727
2016-01-11	1899-12-31 09:35:59	#73-Avg(2)	Soil	PPM	4235	189	245	78	485	31	33294	533	70	2	178	4	313	6	23	7	510890	Delta Premium	Rh	24			630405	7596232	1108728
2016-01-11	1899-12-31 09:37:37	#74-Avg(2)	Soil	PPM	3831	186	ND		505	32	31905	523	64	2	166	4	484	9	55	8	510890	Delta Premium	Rh	24			630405	7596207	1108729
2016-01-11	1899-12-31 09:39:18	#75-Avg(2)	Soil	PPM	5783	214	258	82	623	34	45204	714	75	2	143	3	521	9	42	8	510890	Delta Premium	Rh	24			630405	7596182	1108730
2016-01-11	1899-12-31 09:41:05	#76-Avg(2)	Soil	PPM	5097	205	ND		677	36	48917	770	66	2	118	3	356	6	59	8	510890	Delta Premium	Rh	24			630405	7596157	1108731
2016-01-11	1899-12-31 09:42:40	#77-Avg(2)	Soil	PPM	4296	178	ND		408	28	27037	413	85	2	153	3	616	10	78	8	510890	Delta Premium	Rh	24			630405	7596132	1108732
2016-01-11	1899-12-31 09:44:13	#78-Avg(2)	Soil	PPM	4137	175	335	73	328	26	24292	374	86	2	149	3	649	10	104	9	510890	Delta Premium	Rh	24			630405	7596107	1108733
2016-01-11	1899-12-31 09:45:49	#79-Avg(2)	Soil	PPM	3796	167	324	71	240	24	18066	280	104	3	151	3	694	11	107	9	510890	Delta Premium	Rh	24			630405	7596082	1108734
2016-01-11	1899-12-31 09:47:20	#80-Avg(2)	Soil	PPM	3972	173	265	72	309	26	19891	313	103	3	151	3	718	12	91	9	510890	Delta Premium	Rh	24			630405	7596057	1108735
2016-01-11	1899-12-31 09:48:49	#81-Avg(2)	Soil	PPM	3646	166	ND		170	22	17215	271	92	2	172	3	675	11	77	9	510890	Delta Premium	Rh	24			630405	7596032	1108736
2016-01-11	1899-12-31 09:50:50	#82-Avg(2)	Soil	PPM	3651	169	422	74	321	26	22469	350	98	3	183	4	583	10	63	8	510890	Delta Premium	Rh	24			630405	7596007	1108737
2016-01-11	1899-12-31 09:52:35	#83-Avg(2)	Soil	PPM	4184	179	223	73	264	25	22836	360	100	3	184	4	565	9	77	9	510890	Delta Premium	Rh	24			630405	7595982	1108738
2016-01-11	1899-12-31 09:54:09	#84-Avg(2)	Soil	PPM	4577	189	ND		311	27	24144	386	100	3	184	4	717	12	76	9	510890	Delta Premium	Rh	24			630405	7595957	1108739
2016-01-11	1899-12-31 09:55:49	#85-Avg(2)	Soil	PPM	4281	183	ND		334	27	27669	434	128	3	212	4	649	11	66	9	510890	Delta Premium	Rh	24			630405	7595932	1108740
2016-01-11	1899-12-31 09:57:39	#86-Avg(2)	Soil	PPM	4852	190	274	75	321	27	25956	406	107	3	176	4	659	11	63	8	510890	Delta Premium	Rh	24			630405	7595907	1108741
2016-01-11	1899-12-31 09:59:14	#87-Avg(2)	Soil	PPM	4227	185	256	76	305	27	26508	424	98	3	148	3	651	11	62	8	510890	Delta Premium	Rh	24			630405	7595882	1108742
2016-01-11	1899-12-31 10:00:58	#88-Avg(2)	Soil	PPM	4390	180	303	74	301	26	22868	356	113	3	182	4	782	13	90	9	510890	Delta Premium	Rh	24			630405	7595857	1108743
2016-01-11	1899-12-31 10:02:53	#89-Avg(2)	Soil	PPM	5211	196	242	76	316	27	25794	406	116	3	170	4	687	11	89	9	510890	Delta Premium	Rh	24			630406	7595832	1108744
2016-01-11	1899-12-31 10:04:34	#90-Avg(2)	Soil	PPM	5009	190	311	75	286	26	26749	414	114	3	165	3	552	9	84	8	510890	Delta Premium	Rh	24			630406	7595807	1108745
2016-01-12	1899-12-31 07:10:52	#4-Avg(2)	Soil	PPM	3819	220	ND		840	49	65108	1176	23.8	1.5	189	4	99	3	ND		510890	Delta Premium	Rh	24	AMIS 0329				1108746
2016-01-12	1899-12-31 07:12:39	#5-Avg(2)	Soil	PPM	546	116	ND		ND		1832	50	6.1	0.7	26.4	1.1	4.2	0.8	ND		510890	Delta Premium	Rh	24	Blank				1108747
2016-01-12	1899-12-31 07:14:16	#6-Avg(2)	Soil	PPM	4068	177	286	73	295	26	21002	332	103	3	154	3	670	11	76	9	510890	Delta Premium	Rh	24	Dup	1108735			1108748
2016-01-12	1899-12-31 07:31:56	#7-Avg(2)	Soil	PPM	6593	229	438	87	656	35	44019	704	84	2	139	3	458	8	51	8	510890	Delta Premium	Rh	25			630495	7596698	1108749
2016-01-12	1899-12-31 07:38:17	#8-Avg(2)	Soil	PPM	6595	232	387	88	776	38	52885	846	77	2	113	3	448	8	57	8	510890	Delta Premium	Rh	25			630495	7596673	1108750
2016-01-12	1899-12-31 07:40:03	#9-Avg(2)	Soil	PPM	7668	275	ND		729	42	55594	984	79	3	132	3	504	10	58	9	510890	Delta Premium	Rh	25			630495	7596648	1108751
2016-01-12	1899-12-31 07:41:43	#10-Avg(2)	Soil	PPM	6944	244	328	90	753	39	54150	889	74	2	125	3	441	8	43	8	510890	Delta Premium	Rh	25			630496	7596623	1108752
2016-01-12	1899-12-31 07:43:17	#11-Avg(2)	Soil	PPM	6701	236	275	87	807	39	50081	811	83	2	138	3	512	9	61	8	510890	Delta Premium	Rh	25			630496	7596598	1108753
2016-01-12	1899-12-31 07:45:06	#12-Avg(2)	Soil	PPM	7332	250	287	90	879	41	55802	913	75	2	114	3	386	7	61	8	510890	Delta Premium	Rh	25			630496	7596573	1108754
2016-01-12	1899-12-31 07:46:49	#13-Avg(2)	Soil	PPM	6961	232	296	84	646	35	41488	658	64	2	160	3	271	5	28	7	510890	Delta Premium	Rh	25			630496	7596548	1108755
2016-01-12	1899-12-31 07:48:26	#14-Avg(2)	Soil	PPM	7097	236	342	86	580	34	44176	704	77	2	154	3	451	8	48	8	510890	Delta Premium	Rh	25			630496	7596523	1108756
2016-01-12	1899-12-31 07:50:08	#15-Avg(2)	Soil	PPM	6744	231	288	85	565	34	39987	644	73	2	165	4	570	10	33	8	510890	Delta Premium	Rh	25			630496	7596498	1108757
2016-01-12	1899-12-31 07:51:51	#16-Avg(2)	Soil	PPM	5616	212	ND		535	33	40811	650	69	2	167	4	537	9	70	9	510890	Delta Premium	Rh	25			630496	7596473	1108758
2016-01-12	1899-12-31 07:53:25	#17-Avg(2)	Soil	PPM	5436	210	246	81	645	35	41452	662	64	2	172	4	430	8	33	8	510890	Delta Premium	Rh	25			630496	7596448	1108759
2016-01-12	1899-12-31 07:55:26	#18-Avg(2)	Soil	PPM	5257	216	ND		768	40	49779	817	55	2	133	3	470	9	28	8	510890	Delta Premium	Rh	25			630496	7596423	1108760
2016-01-12	1899-12-31 07:57:00	#19-Avg(2)	Soil	PPM	5183	214	ND		717	38	43295	716	55	2	157	4	547	10	29	8	510890	Delta Premium	Rh	25			630496	7596398	1108761
2016-01-12	1899-12-31 07:58:40	#20-Avg(2)	Soil	PPM	5406	214	322	85	745	38	45923	743	61	2	162	4	398	7	37	8	510890	Delta Premium	Rh	25			630496	7596373	1108762
2016-01-12	1899-12-31 08:00:22	#21-Avg(2)	Soil	PPM	5345	217	ND		852	40	49903	817	62	2	140	3	414	8	37	8	510890	Delta Premium	Rh	25			630496	7596348	1108763
2016-01-12	1899-12-31 08:02:00	#22-Avg(2)	Soil	PPM	6359	236	ND		750	39	54822	904	61	2	124	3	373	7	52	8	510890	Delta Premium	Rh	25			630496	7596323	1108764
2016-01-12	1899-12-31 08:03:46	#23-Avg(2)	Soil	PPM	4620	199	251	81	646	35	39522	639	64	2	170	4	405	7	53	8	510890	Delta Premium	Rh	25			630496	7596298	1108765
2016-01-12	1899-12-31 08:05:23	#24-Avg(2)	Soil	PPM	4809	207	406	86	702	37	44181	724	68	2	153	3	400	7	39	8	510890	Delta Premium	Rh	25			630496	7596273	1108766
2016-01-12	1899-12-31 08:07:24	#25-Avg(2)	Soil	PPM	4927	201	316	81	522	32	38024	606	71	2	152	3	510	9	53	8	510890	Delta Premium	Rh	25			630496	7596248	1108767
2016-01-12	1899-12-31 08:09:08	#26-Avg(2)	Soil	PPM	4898	200	241	80	543	33	40303	638	75	2	146	3	497	9	52	8	510890	Delta Premium	Rh	25			630496	7596223	1108768
2016-01-12	1899-12-31 08:12:03	#27-Avg(2)	Soil	PPM	4708	204	280	83	695	37	41250	676	64	2	177	4	392	7	36	8	510890	Delta Premium	Rh	25	Dup	1108765			1108769
2016-01-12	1899-12-31 08:13:42	#28-Avg(2)	Soil	PPM	4348	227	ND		905	50	66464	1191	22.9	1.5	187	4	101	3	ND		510890	Delta Premium	Rh	25	AMIS 0329				1108770
2016-01-12	1899-12-31 08:15:23	#29-Avg(2)	Soil	PPM	983	121	ND		ND		2457	57	6	0.7	19.8	0.9	ND		ND		510890	Delta Premium	Rh	25	Blank				1108771
2016-01-12	1899-12-31 08:18:45	#30-Avg(2)	Soil	PPM	4944	202	ND		470	32	38445	614	78	2	144	3	513	9	43	8	510890	Delta Premium	Rh	25			630496	7596198	1108772
2016-01-12	1899-12-31 08:20:22	#31-Avg(2)	Soil	PPM	4212	180	251	74	371	27	28022	435	95	3	156	3	543	9	117	9	510890	Delta Premium	Rh	25			630496	7596173	1108773
2016-01-12	1899-12-31 08:21:58	#32-Avg(2)	Soil	PPM	3797	171	ND		283	25	21422	334	104	3	159	3	601	10	85	9	510890	Delta Premium	Rh	25			630496	7596148	1108774
2016-01-12	1899-12-31 08:23:33	#33-Avg(2)	Soil	PPM	3962	169	266	70	253	24	18630	288	101	3	155	3	593	10	118	9	510890	Delta Premium	Rh	25			630496	7596123	1108775
2016-01-12	1899-12-31 08:25:09	#34-Avg(2)	Soil	PPM	3996	173	ND		236	24	18889	297	99	3	160	3	733	12	83	9	510890	Delta Premium	Rh	25			630496	7596098	1108776
2016-01-12	1899-12-31 08:26:58	#35-Avg(2)	Soil	PPM	4199	179	ND		266	25	22101	349	98	3	182	4	652	11	68	9	510890	Delta Premium	Rh	25			630497	7596073	1108777
2016-01-12	1899-12-31 08:28:38	#36-Avg(2)	Soil	PPM	3812	173	280	73	269	25	23001	362	91	2	173	4	626	10	67	8	510890	Delta Premium	Rh	25			630497	7596048	1108778
2016-01-12	1899-12-31 08:30:11	#37-Avg(2)	Soil	PPM	4352	180	ND		275	25	23717	369	102	3	186	4	593	10	59	8	510890	Delta Premium	Rh	25			630497	7596023	1108779
2016-01-12	1899-12-31 08:31:51	#38-Avg(2)	Soil	PPM	4122	177	ND		372	27	25684	397	103	3	194	4	626	10	76	9	510890	Delta Premium	Rh	25			630497	7595998	1108780
2016-01-12	1899-12-31 08:33:26	#39-Avg(2)	Soil	PPM	5015	192	338	77	380	28	28833	447	106	3	180	4	687	11	92	9	510890	Delta Premium	Rh	25			630497	7595973	1108781
2016-01-12	1899-12-31 08:35:07	#40-Avg(2)	Soil	PPM	4841	188	ND		386	28	25750	400	96	3	173	4	660	11	80	9	510890	Delta Premium	Rh	25			630497	7595948	1108782
2016-01-12	1899-12-31 08:36:44	#41-Avg(2)	Soil	PPM	4508	183	227	73	232	25	23195	363	111	3	177	4	650	11	72	9	510890	Delta Premium	Rh	25			630497	7595923	1108783
2016-01-12	1899-12-31 08:38:17	#42-Avg(2)	Soil	PPM	4491	181	263	73	253	25	23198	360	116	3	189	4	778	12	71	9	510890	Delta Premium	Rh	25			630497	7595898	1108784
2016-01-12	1899-12-31 08:40:01	#43-Avg(2)	Soil	PPM	4852	190	ND		383	28	25017	394	117	3	180	4	644	11	146	10	510890	Delta Premium	Rh	25			630497	7595873	1108785
2016-01-12	1899-12-31 08:41:46	#44-Avg(2)	Soil	PPM	5057	190	282	75	293	26	25112	388	115	3	193	4	777	12	66	9	510890	Delta Premium	Rh	25			630497	7595848	1108786
2016-01-12	1899-12-31 08:45:48	#45-Avg(2)	Soil	PPM	6236	221	324	83	599	34	40468	644	80	2	146	3	453	8	61	8	510890	Delta Premium	Rh	26			630587	7596739	1108787
2016-01-12	1899-12-31 08:47:25	#46-Avg(2)	Soil	PPM	7311	249	430	92	883	41	56192	918	75	2	123	3	381	7	54	8	510890	Delta Premium	Rh	26			630587	7596714	1108788
2016-01-12	1899-12-31 08:49:08	#47-Avg(2)	Soil	PPM	7049	246	281	90	755	39	54496	897	67	2	123	3	415	8	40	8	510890	Delta Premium	Rh	26			630587	7596689	1108789
2016-01-12	1899-12-31 08:50:51	#48-Avg(2)	Soil	PPM	6632	234	ND		722	38	50707	820	75	2	131	3	427	8	51	8	510890	Delta Premium	Rh	26			630587	7596664	1108790
2016-01-12	1899-12-31 08:52:28	#49-Avg(2)	Soil	PPM	6010	221	ND		839	39	46903	750	80	2	134	3	365	7	48	8	510890	Delta Premium	Rh	26			630587	7596639	1108791
2016-01-12	1899-12-31 08:54:08	#50-Avg(2)	Soil	PPM	492	120	ND		ND		1800	52	7.3	0.8	30.8	1.2	5.7	0.9	ND		510890	Delta Premium	Rh	26	Blank				1108792
2016-01-12	1899-12-31 08:55:43	#51-Avg(2)	Soil	PPM	7424	250	316	90	880	41	56334	916	72	2	120	3	493	9	51	8	510890	Delta Premium	Rh	26	Dup	1108788			1108793
2016-01-12	1899-12-31 08:57:24	#52-Avg(2)	Soil	PPM	3930	220	ND		809	48	65735	1178	21.6	1.5	190	4	96	3	ND		510890	Delta Premium	Rh	26	AMIS 0329				1108794
2016-01-12	1899-12-31 09:09:59	#53-Avg(2)	Soil	PPM	5870	215	ND		601	34	43914	694	87	2	141	3	455	8	47	8	510890	Delta Premium	Rh	26			630587	7596614	1108795
2016-01-12	1899-12-31 09:11:35	#54-Avg(2)	Soil	PPM	6107	218	435	84	536	33	41176	650	84	2	137	3	548	9	49	8	510890	Delta Premium	Rh	26			630587	7596589	1108796
2016-01-12	1899-12-31 09:13:16	#55-Avg(2)	Soil	PPM	11630	317	436	99	617	37	54542	893	74	2	164	4	565	10	42	8	510890	Delta Premium	Rh	26			630587	7596564	1108797
2016-01-12	1899-12-31 09:14:54	#56-Avg(2)	Soil	PPM	9352	284	391	96	1025	44	57009	941	73	2	134	3	499	9	50	8	510890	Delta Premium	Rh	26			630587	7596539	1108798
2016-01-12	1899-12-31 09:16:28	#57-Avg(2)	Soil	PPM	6436	227	267	84	621	35	44226	708	70	2	156	3	371	7	36	8	510890	Delta Premium	Rh	26			630587	7596514	1108799
2016-01-12	1899-12-31 09:18:13	#58-Avg(2)	Soil	PPM	5042	206	312	82	591	34	40711	656	68	2	162	4	403	7	35	8	510890	Delta Premium	Rh	26			630587	7596489	1108800
2016-01-12	1899-12-31 09:19:48	#59-Avg(2)	Soil	PPM	6379	232	ND		687	37	48321	787	71	2	154	3	502	9	46	8	510890	Delta Premium	Rh	26			630587	7596464	1108801
2016-01-12	1899-12-31 09:21:27	#60-Avg(2)	Soil	PPM	6207	230	ND		655	37	49029	801	66	2	170	4	476	9	41	8	510890	Delta Premium	Rh	26			630587	7596439	1108802
2016-01-12	1899-12-31 09:23:00	#61-Avg(2)	Soil	PPM	5199	213	ND		710	38	48983	798	61	2	152	3	233	5	30	7	510890	Delta Premium	Rh	26			630587	7596414	1108803
2016-01-12	1899-12-31 09:24:34	#62-Avg(2)	Soil	PPM	5083	205	ND		742	37	45211	718	64	2	144	3	388	7	38	8	510890	Delta Premium	Rh	26			630587	7596389	1108804
2016-01-12	1899-12-31 09:26:10	#63-Avg(2)	Soil	PPM	5034	206	ND		818	38	46560	744	67	2	167	4	299	6	33	7	510890	Delta Premium	Rh	26			630587	7596364	1108805
2016-01-12	1899-12-31 09:27:46	#64-Avg(2)	Soil	PPM	5281	217	265	86	819	40	53202	868	71	2	137	3	384	7	51	8	510890	Delta Premium	Rh	26			630587	7596339	1108806
2016-01-12	1899-12-31 09:29:24	#65-Avg(2)	Soil	PPM	6116	231	290	88	924	42	54057	887	68	2	129	3	404	8	43	8	510890	Delta Premium	Rh	26			630588	7596314	1108807
2016-01-12	1899-12-31 09:30:53	#66-Avg(2)	Soil	PPM	4943	203	ND		591	34	39367	633	77	2	152	3	417	8	33	8	510890	Delta Premium	Rh	26			630588	7596289	1108808
2016-01-12	1899-12-31 09:35:02	#67-Avg(2)	Soil	PPM	4899	208	341	85	621	36	42557	700	75	2	151	3	392	7	38	8	510890	Delta Premium	Rh	26			630588	7596264	1108809
2016-01-12	1899-12-31 09:36:33	#68-Avg(2)	Soil	PPM	4349	188	ND		334	28	31841	504	87	2	158	3	564	10	69	8	510890	Delta Premium	Rh	26			630588	7596239	1108810
2016-01-12	1899-12-31 09:38:12	#69-Avg(2)	Soil	PPM	3994	175	ND		261	25	24264	377	94	2	163	3	659	11	103	9	510890	Delta Premium	Rh	26			630588	7596214	1108811
2016-01-12	1899-12-31 09:40:33	#70-Avg(2)	Soil	PPM	3399	163	249	70	220	24	19571	305	99	3	153	3	625	10	93	9	510890	Delta Premium	Rh	26			630588	7596189	1108812
2016-01-12	1899-12-31 09:42:06	#71-Avg(2)	Soil	PPM	4513	184	ND		224	24	19709	314	104	3	170	4	812	13	113	10	510890	Delta Premium	Rh	26			630588	7596164	1108813
2016-01-12	1899-12-31 09:43:39	#72-Avg(2)	Soil	PPM	3762	170	ND		256	24	19889	312	95	3	186	4	707	11	45	8	510890	Delta Premium	Rh	26			630588	7596139	1108814
2016-01-12	1899-12-31 09:45:17	#73-Avg(2)	Soil	PPM	3897	221	ND		857	49	66613	1200	23.1	1.5	192	5	98	3	ND		510890	Delta Premium	Rh	26	AMIS 0329				1108815
2016-01-12	1899-12-31 09:46:49	#74-Avg(2)	Soil	PPM	579	116	ND		ND		2004	52	5.5	0.7	29.3	1.2	5.6	0.8	ND		510890	Delta Premium	Rh	26	Blank				1108816
2016-01-12	1899-12-31 09:48:48	#75-Avg(2)	Soil	PPM	5049	211	ND		701	37	49161	799	54.2	2	144	3	294	6	31	7	510890	Delta Premium	Rh	26	Dup	1108803			1108817
2016-01-12	1899-12-31 09:50:51	#76-Avg(2)	Soil	PPM	4680	187	256	75	359	27	24145	378	96	3	185	4	711	12	57	8	510890	Delta Premium	Rh	26			630588	7596114	1108818
2016-01-12	1899-12-31 09:52:18	#77-Avg(2)	Soil	PPM	4065	174	297	72	284	25	22567	348	95	2	185	4	654	11	44	8	510890	Delta Premium	Rh	26			630588	7596089	1108819
2016-01-12	1899-12-31 09:53:51	#78-Avg(2)	Soil	PPM	3827	171	252	72	247	24	22530	350	99	3	185	4	696	11	67	8	510890	Delta Premium	Rh	26			630588	7596064	1108820
2016-01-12	1899-12-31 09:55:30	#79-Avg(2)	Soil	PPM	4443	181	273	74	217	24	23508	366	100	3	175	4	708	11	70	8	510890	Delta Premium	Rh	26			630588	7596039	1108821
2016-01-12	1899-12-31 09:57:16	#80-Avg(2)	Soil	PPM	5382	200	ND		402	29	30981	484	101	3	154	3	633	11	72	9	510890	Delta Premium	Rh	26			630588	7596014	1108822
2016-01-12	1899-12-31 09:58:50	#81-Avg(2)	Soil	PPM	3786	173	285	73	303	26	22875	359	109	3	186	4	829	13	62	9	510890	Delta Premium	Rh	26			630588	7595989	1108823
2016-01-12	1899-12-31 10:03:41	#82-Avg(2)	Soil	PPM	4423	182	280	74	280	26	24895	388	109	3	174	4	759	12	66	9	510890	Delta Premium	Rh	26			630588	7595964	1108824
2016-01-12	1899-12-31 10:05:18	#83-Avg(2)	Soil	PPM	4864	192	348	78	368	28	29534	463	97	3	195	4	706	12	70	9	510890	Delta Premium	Rh	26			630588	7595939	1108825
2016-01-12	1899-12-31 10:06:48	#84-Avg(2)	Soil	PPM	5295	198	268	77	285	26	27106	425	110	3	189	4	745	12	69	9	510890	Delta Premium	Rh	26			630588	7595914	1108826
2016-01-12	1899-12-31 10:08:27	#85-Avg(2)	Soil	PPM	5169	198	257	77	392	29	28530	451	111	3	170	4	750	12	73	9	510890	Delta Premium	Rh	26			630588	7595889	1108827
2016-01-12	1899-12-31 10:12:23	#86-Avg(2)	Soil	PPM	6596	235	368	88	620	36	49097	798	80	2	134	3	455	8	45	8	510890	Delta Premium	Rh	27			630678	7596779	1108828
2016-01-12	1899-12-31 10:14:46	#87-Avg(2)	Soil	PPM	6730	238	ND		749	38	52247	849	71	2	124	3	408	8	43	8	510890	Delta Premium	Rh	27			630678	7596754	1108829
2016-01-12	1899-12-31 10:16:22	#88-Avg(2)	Soil	PPM	6316	231	327	88	638	36	48533	793	70	2	127	3	531	10	64	9	510890	Delta Premium	Rh	27			630678	7596729	1108830
2016-01-12	1899-12-31 10:18:11	#89-Avg(2)	Soil	PPM	5823	213	326	82	732	36	49043	761	77	2	127	3	319	6	54	8	510890	Delta Premium	Rh	27			630678	7596704	1108831
2016-01-12	1899-12-31 10:19:43	#90-Avg(2)	Soil	PPM	6189	219	255	82	579	33	41654	658	77	2	145	3	419	7	40	8	510890	Delta Premium	Rh	27			630678	7596679	1108832
2016-01-12	1899-12-31 10:21:17	#91-Avg(2)	Soil	PPM	4853	198	298	80	495	32	40250	635	85	2	131	3	457	8	41	8	510890	Delta Premium	Rh	27			630678	7596654	1108833
2016-01-12	1899-12-31 10:22:48	#92-Avg(2)	Soil	PPM	6222	226	314	86	796	38	46127	744	90	3	135	3	419	8	47	8	510890	Delta Premium	Rh	27			630678	7596629	1108834
2016-01-12	1899-12-31 10:24:24	#93-Avg(2)	Soil	PPM	6256	228	275	86	775	39	49055	793	75	2	126	3	367	7	53	8	510890	Delta Premium	Rh	27			630678	7596604	1108835
2016-01-12	1899-12-31 10:26:02	#94-Avg(2)	Soil	PPM	10873	303	395	96	674	37	52715	858	69	2	166	4	437	8	37	8	510890	Delta Premium	Rh	27			630678	7596579	1108836
2016-01-12	1899-12-31 10:27:39	#95-Avg(2)	Soil	PPM	8115	264	301	92	877	42	58840	966	65	2	114	3	331	6	52	8	510890	Delta Premium	Rh	27			630678	7596554	1108837
2016-01-12	1899-12-31 10:29:37	#96-Avg(2)	Soil	PPM	6418	228	ND		637	36	47628	763	71	2	127	3	551	10	44	8	510890	Delta Premium	Rh	27	Dup	1108830			1108838
2016-01-12	1899-12-31 10:31:10	#97-Avg(2)	Soil	PPM	4312	228	ND		803	49	66806	1202	21.2	1.5	188	4	103	3	ND		510890	Delta Premium	Rh	27	AMIS 0329				1108839
2016-01-12	1899-12-31 10:32:51	#98-Avg(2)	Soil	PPM	807	122	ND		ND		2130	55	5.8	0.7	27.5	1.1	4.5	0.8	ND		510890	Delta Premium	Rh	27	Blank				1108840
2016-01-12	1899-12-31 10:35:07	#99-Avg(2)	Soil	PPM	7741	255	ND		854	41	55602	907	71	2	130	3	379	7	47	8	510890	Delta Premium	Rh	27			630679	7596529	1108841
2016-01-12	1899-12-31 10:36:37	#100-Avg(2)	Soil	PPM	6798	233	ND		637	36	45571	731	61	2	145	3	451	8	30	8	510890	Delta Premium	Rh	27			630679	7596504	1108842
2016-01-12	1899-12-31 10:39:49	#101-Avg(2)	Soil	PPM	5522	211	285	82	529	33	41566	663	67	2	156	3	478	8	48	8	510890	Delta Premium	Rh	27			630679	7596479	1108843
2016-01-12	1899-12-31 10:41:25	#102-Avg(2)	Soil	PPM	5239	208	ND		578	34	45675	729	69	2	140	3	373	7	40	8	510890	Delta Premium	Rh	27			630679	7596454	1108844
2016-01-12	1899-12-31 10:42:53	#103-Avg(2)	Soil	PPM	5386	211	ND		613	35	42883	690	71	2	164	4	379	7	36	8	510890	Delta Premium	Rh	27			630679	7596429	1108845
2016-01-12	1899-12-31 10:44:23	#104-Avg(2)	Soil	PPM	5416	215	ND		586	35	44934	732	72	2	162	4	479	9	35	8	510890	Delta Premium	Rh	27			630679	7596404	1108846
2016-01-12	1899-12-31 10:46:07	#105-Avg(2)	Soil	PPM	6517	241	283	90	654	38	51797	865	64	2	157	4	442	8	50	8	510890	Delta Premium	Rh	27			630679	7596379	1108847
2016-01-12	1899-12-31 10:47:38	#106-Avg(2)	Soil	PPM	6251	233	ND		653	37	49381	816	69	2	139	3	448	8	54	8	510890	Delta Premium	Rh	27			630679	7596354	1108848
2016-01-12	1899-12-31 10:49:16	#107-Avg(2)	Soil	PPM	6452	242	ND		768	40	57232	959	68	2	128	3	350	7	50	8	510890	Delta Premium	Rh	27			630679	7596329	1108849
2016-01-12	1899-12-31 10:50:50	#108-Avg(2)	Soil	PPM	5644	217	284	84	633	36	46750	752	72	2	139	3	363	7	43	8	510890	Delta Premium	Rh	27			630679	7596304	1108850
2016-01-12	1899-12-31 10:52:25	#109-Avg(2)	Soil	PPM	4840	190	ND		269	26	24841	391	99	3	169	4	729	12	86	9	510890	Delta Premium	Rh	27			630679	7596279	1108851
2016-01-12	1899-12-31 10:54:04	#110-Avg(2)	Soil	PPM	4250	179	ND		276	25	23206	363	101	3	169	3	606	10	98	9	510890	Delta Premium	Rh	27			630679	7596254	1108852
2016-01-12	1899-12-31 10:55:42	#111-Avg(2)	Soil	PPM	4674	185	275	74	272	25	21072	331	116	3	173	4	645	11	77	9	510890	Delta Premium	Rh	27			630679	7596229	1108853
2016-01-13	1899-12-31 06:46:56	#3-Avg(2)	Soil	PPM	3121	158	ND		202	23	17010	267	102	3	178	4	681	11	120	9	510890	Delta Premium	Rh	27			630679	7596204	1108854
2016-01-13	1899-12-31 06:48:44	#4-Avg(2)	Soil	PPM	3586	169	269	72	263	25	22680	356	100	3	203	4	497	8	68	8	510890	Delta Premium	Rh	27			630679	7596179	1108855
2016-01-13	1899-12-31 06:50:41	#5-Avg(2)	Soil	PPM	3318	164	247	71	218	24	19342	306	90	2	195	4	568	9	63	8	510890	Delta Premium	Rh	27			630679	7596154	1108856
2016-01-13	1899-12-31 06:52:27	#6-Avg(2)	Soil	PPM	4596	189	ND		323	27	25898	412	107	3	193	4	643	11	81	9	510890	Delta Premium	Rh	27			630679	7596129	1108857
2016-01-13	1899-12-31 06:54:09	#7-Avg(2)	Soil	PPM	4275	181	287	75	278	26	24915	391	109	3	187	4	621	10	66	8	510890	Delta Premium	Rh	27			630679	7596104	1108858
2016-01-13	1899-12-31 06:55:56	#8-Avg(2)	Soil	PPM	4614	188	334	77	320	27	26022	410	105	3	196	4	658	11	64	9	510890	Delta Premium	Rh	27			630679	7596079	1108859
2016-01-13	1899-12-31 06:58:04	#9-Avg(2)	Soil	PPM	3771	168	ND		250	24	21602	332	117	3	178	4	640	10	51	8	510890	Delta Premium	Rh	27			630679	7596054	1108860
2016-01-13	1899-12-31 07:02:19	#10-Avg(2)	Soil	PPM	ND		ND		ND		2018	45	ND		4.4	0.5	ND		ND		510890	Delta Premium	Rh	27	Blank				1108861
2016-01-13	1899-12-31 07:04:05	#11-Avg(2)	Soil	PPM	3700	169	234	71	192	23	18131	286	108	3	186	4	731	12	104	9	510890	Delta Premium	Rh	27	Dup	1108854			1108862
2016-01-13	1899-12-31 07:05:58	#12-Avg(2)	Soil	PPM	4339	229	ND		885	50	65682	1188	22.2	1.5	185	4	98	3	ND		510890	Delta Premium	Rh	27	AMIS 0329				1108863
2016-01-13	1899-12-31 07:07:53	#13-Avg(2)	Soil	PPM	5029	191	350	76	264	25	25017	390	112	3	178	4	857	14	81	9	510890	Delta Premium	Rh	27			630679	7596029	1108864
2016-01-13	1899-12-31 07:09:34	#14-Avg(2)	Soil	PPM	4820	190	328	77	356	28	27868	436	102	3	181	4	708	12	84	9	510890	Delta Premium	Rh	27			630680	7596004	1108865
2016-01-13	1899-12-31 07:11:22	#15-Avg(2)	Soil	PPM	5912	213	ND		545	32	35297	558	102	3	167	4	701	12	102	9	510890	Delta Premium	Rh	27			630680	7595979	1108866
2016-01-13	1899-12-31 07:13:10	#16-Avg(2)	Soil	PPM	5019	194	ND		397	28	28450	445	104	3	175	4	651	11	112	9	510890	Delta Premium	Rh	27			630680	7595954	1108867
2016-01-13	1899-12-31 07:14:59	#17-Avg(2)	Soil	PPM	4651	185	262	74	296	26	26298	407	107	3	175	4	599	10	86	9	510890	Delta Premium	Rh	27			630680	7595929	1108868
2016-01-13	1899-12-31 07:26:21	#18-Avg(2)	Soil	PPM	7096	238	422	88	666	36	49123	784	71	2	126	3	520	9	95	9	510890	Delta Premium	Rh	28			630769	7596820	1108869
2016-01-13	1899-12-31 07:28:10	#19-Avg(2)	Soil	PPM	5392	208	ND		537	33	40862	649	75	2	129	3	429	8	57	8	510890	Delta Premium	Rh	28			630769	7596795	1108870
2016-01-13	1899-12-31 07:29:51	#20-Avg(2)	Soil	PPM	4868	195	314	79	549	32	35161	552	80	2	136	3	361	6	40	7	510890	Delta Premium	Rh	28			630770	7596770	1108871
2016-01-13	1899-12-31 07:31:35	#21-Avg(2)	Soil	PPM	5074	204	ND		553	33	40443	646	75	2	153	3	452	8	50	8	510890	Delta Premium	Rh	28			630770	7596745	1108872
2016-01-13	1899-12-31 07:33:15	#22-Avg(2)	Soil	PPM	5074	209	280	83	663	36	44380	721	78	2	132	3	573	10	85	9	510890	Delta Premium	Rh	28			630770	7596720	1108873
2016-01-13	1899-12-31 07:35:03	#23-Avg(2)	Soil	PPM	5090	200	368	80	470	31	36116	570	85	2	140	3	474	8	78	8	510890	Delta Premium	Rh	28			630770	7596695	1108874
2016-01-13	1899-12-31 07:36:46	#24-Avg(2)	Soil	PPM	5715	215	ND		520	33	40789	654	76	2	133	3	483	9	58	8	510890	Delta Premium	Rh	28			630770	7596670	1108875
2016-01-13	1899-12-31 07:38:31	#25-Avg(2)	Soil	PPM	5942	225	ND		696	38	48665	792	70	2	125	3	500	9	46	8	510890	Delta Premium	Rh	28			630770	7596645	1108876
2016-01-13	1899-12-31 07:40:13	#26-Avg(2)	Soil	PPM	6551	238	ND		660	37	43839	732	65	2	136	3	411	8	42	8	510890	Delta Premium	Rh	28			630770	7596620	1108877
2016-01-13	1899-12-31 07:41:56	#27-Avg(2)	Soil	PPM	8329	264	354	92	666	37	51625	846	76	2	138	3	427	8	65	8	510890	Delta Premium	Rh	28			630770	7596595	1108878
2016-01-13	1899-12-31 07:43:39	#28-Avg(2)	Soil	PPM	11929	329	482	102	796	41	59605	994	73	2	172	4	475	9	48	9	510890	Delta Premium	Rh	28			630770	7596570	1108879
2016-01-13	1899-12-31 07:45:23	#29-Avg(2)	Soil	PPM	16094	405	495	112	825	43	64517	1097	72	2	203	4	553	10	50	9	510890	Delta Premium	Rh	28			630770	7596545	1108880
2016-01-13	1899-12-31 07:49:00	#30-Avg(2)	Soil	PPM	10541	297	312	94	818	40	51940	844	70	2	153	3	404	7	56	8	510890	Delta Premium	Rh	28			630770	7596520	1108881
2016-01-13	1899-12-31 07:50:46	#31-Avg(2)	Soil	PPM	8526	264	372	91	502	34	44922	733	78	2	165	4	448	8	46	8	510890	Delta Premium	Rh	28			630770	7596495	1108882
2016-01-13	1899-12-31 07:52:33	#32-Avg(2)	Soil	PPM	4657	195	245	78	569	33	35900	571	64	2	191	4	282	5	37	7	510890	Delta Premium	Rh	28			630770	7596470	1108883
2016-01-13	1899-12-31 07:54:30	#33-Avg(2)	Soil	PPM	3862	217	ND		788	48	64273	1147	21.1	1.4	184	4	98	3	ND		510890	Delta Premium	Rh	28	AMIS 0329				1108884
2016-01-13	1899-12-31 07:58:53	#34-Avg(2)	Soil	PPM	ND		ND		ND		1686	38	ND		2.9	0.4	ND		ND		510890	Delta Premium	Rh	28	Blank				1108885
2016-01-13	1899-12-31 08:01:00	#35-Avg(2)	Soil	PPM	5948	214	ND		595	33	40377	633	73	2	130	3	411	7	54	8	510890	Delta Premium	Rh	28	Dup	1108870			1108886
2016-01-13	1899-12-31 08:03:17	#36-Avg(2)	Soil	PPM	7496	251	341	90	778	39	50967	836	79	2	160	4	423	8	51	8	510890	Delta Premium	Rh	28			630770	7596445	1108887
2016-01-13	1899-12-31 08:05:02	#37-Avg(2)	Soil	PPM	7339	252	ND		963	43	60212	989	63	2	118	3	334	6	28	7	510890	Delta Premium	Rh	28			630770	7596420	1108888
2016-01-13	1899-12-31 08:06:37	#38-Avg(2)	Soil	PPM	6356	230	315	87	915	41	50752	820	76	2	135	3	391	7	48	8	510890	Delta Premium	Rh	28			630770	7596395	1108889
2016-01-13	1899-12-31 08:08:32	#39-Avg(2)	Soil	PPM	6255	231	265	87	747	38	51185	835	70	2	141	3	348	7	75	8	510890	Delta Premium	Rh	28			630770	7596370	1108890
2016-01-13	1899-12-31 08:10:16	#40-Avg(2)	Soil	PPM	5346	211	249	82	484	33	42035	677	76	2	144	3	467	8	50	8	510890	Delta Premium	Rh	28			630770	7596345	1108891
2016-01-13	1899-12-31 08:12:01	#41-Avg(2)	Soil	PPM	4632	188	ND		337	27	27797	437	95	3	167	3	565	10	120	9	510890	Delta Premium	Rh	28			630770	7596320	1108892
2016-01-13	1899-12-31 08:13:39	#42-Avg(2)	Soil	PPM	3692	169	ND		252	24	19274	303	111	3	172	3	662	11	91	9	510890	Delta Premium	Rh	28			630770	7596295	1108893
2016-01-13	1899-12-31 08:15:20	#43-Avg(2)	Soil	PPM	3496	165	ND		214	24	18976	298	115	3	170	3	596	10	113	9	510890	Delta Premium	Rh	28			630770	7596270	1108894
2016-01-13	1899-12-31 08:16:59	#44-Avg(2)	Soil	PPM	3989	174	313	73	244	24	20024	316	107	3	198	4	639	10	66	8	510890	Delta Premium	Rh	28			630770	7596245	1108895
2016-01-13	1899-12-31 08:18:45	#45-Avg(2)	Soil	PPM	3824	175	317	74	279	26	24090	380	106	3	200	4	679	11	81	9	510890	Delta Premium	Rh	28			630771	7596220	1108896
2016-01-13	1899-12-31 08:20:52	#46-Avg(2)	Soil	PPM	3777	173	311	74	274	25	19972	318	112	3	211	4	646	11	62	8	510890	Delta Premium	Rh	28			630771	7596195	1108897
2016-01-13	1899-12-31 08:22:29	#47-Avg(2)	Soil	PPM	4075	179	236	74	248	25	21148	337	111	3	202	4	822	13	70	9	510890	Delta Premium	Rh	28			630771	7596170	1108898
2016-01-13	1899-12-31 08:24:19	#48-Avg(2)	Soil	PPM	4098	179	261	74	322	27	23867	377	115	3	205	4	596	10	123	9	510890	Delta Premium	Rh	28			630771	7596145	1108899
2016-01-13	1899-12-31 08:26:20	#49-Avg(2)	Soil	PPM	4690	187	294	75	334	27	25474	399	111	3	191	4	668	11	91	9	510890	Delta Premium	Rh	28			630771	7596120	1108900
2016-01-13	1899-12-31 08:28:09	#50-Avg(2)	Soil	PPM	3569	170	ND		228	24	22528	355	113	3	175	4	659	11	62	8	510890	Delta Premium	Rh	28			630771	7596095	1108901
2016-01-13	1899-12-31 08:30:01	#51-Avg(2)	Soil	PPM	4101	177	260	73	329	26	22781	357	112	3	184	4	657	11	122	9	510890	Delta Premium	Rh	28			630771	7596070	1108902
2016-01-13	1899-12-31 08:31:50	#52-Avg(2)	Soil	PPM	4691	188	237	75	270	26	22621	359	110	3	186	4	816	13	116	10	510890	Delta Premium	Rh	28			630771	7596045	1108903
2016-01-13	1899-12-31 08:33:28	#53-Avg(2)	Soil	PPM	4828	194	348	78	301	27	24988	400	116	3	207	4	963	16	103	10	510890	Delta Premium	Rh	28			630771	7596020	1108904
2016-01-13	1899-12-31 08:35:15	#54-Avg(2)	Soil	PPM	4149	178	ND		212	24	21131	334	116	3	202	4	720	12	72	9	510890	Delta Premium	Rh	28			630771	7595995	1108905
2016-01-13	1899-12-31 08:36:59	#55-Avg(2)	Soil	PPM	4978	194	377	78	408	29	29783	466	116	3	173	4	651	11	82	9	510890	Delta Premium	Rh	28			630771	7595970	1108906
2016-01-13	1899-12-31 08:55:18	#56-Avg(2)	Soil	PPM	8079	256	343	89	545	34	43965	714	79	2	159	4	400	7	46	8	510890	Delta Premium	Rh	28	Dup	1108882			1108907
2016-01-13	1899-12-31 08:56:58	#57-Avg(2)	Soil	PPM	4260	240	ND		810	52	66987	1277	22.8	1.6	190	5	99	3	ND		510890	Delta Premium	Rh	28	AMIS 0329				1108908
2016-01-13	1899-12-31 08:58:39	#58-Avg(2)	Soil	PPM	ND		ND		ND		2102	45	ND		2.3	0.4	ND		ND		510890	Delta Premium	Rh	28	Blank				1108909
2016-01-13	1899-12-31 09:01:58	#59-Avg(2)	Soil	PPM	6518	230	272	85	531	34	43460	701	71	2	132	3	459	8	41	8	510890	Delta Premium	Rh	29			630861	7596861	1108910
2016-01-13	1899-12-31 09:04:01	#60-Avg(2)	Soil	PPM	6183	226	ND		647	36	46165	746	67	2	115	3	511	9	49	8	510890	Delta Premium	Rh	29			630861	7596836	1108911
2016-01-13	1899-12-31 09:06:01	#61-Avg(2)	Soil	PPM	6315	229	329	87	663	36	48008	778	76	2	127	3	491	9	64	8	510890	Delta Premium	Rh	29			630861	7596811	1108912
2016-01-13	1899-12-31 09:08:09	#62-Avg(2)	Soil	PPM	5654	220	ND		745	38	50672	821	68	2	127	3	353	7	48	8	510890	Delta Premium	Rh	29			630861	7596786	1108913
2016-01-13	1899-12-31 09:09:59	#63-Avg(2)	Soil	PPM	4655	196	267	79	481	32	37890	602	78	2	137	3	412	7	72	8	510890	Delta Premium	Rh	29			630861	7596761	1108914
2016-01-13	1899-12-31 09:11:47	#64-Avg(2)	Soil	PPM	5846	218	ND		547	34	40584	654	81	2	149	3	591	10	67	9	510890	Delta Premium	Rh	29			630861	7596736	1108915
2016-01-13	1899-12-31 09:13:38	#65-Avg(2)	Soil	PPM	6100	221	ND		664	35	40750	654	78	2	130	3	602	10	53	8	510890	Delta Premium	Rh	29			630861	7596711	1108916
2016-01-13	1899-12-31 09:15:26	#66-Avg(2)	Soil	PPM	5183	213	ND		725	38	49359	803	70	2	114	3	393	7	41	8	510890	Delta Premium	Rh	29			630861	7596686	1108917
2016-01-13	1899-12-31 09:17:15	#67-Avg(2)	Soil	PPM	5237	211	ND		639	36	42878	695	67	2	137	3	422	8	44	8	510890	Delta Premium	Rh	29			630861	7596661	1108918
2016-01-13	1899-12-31 09:19:09	#68-Avg(2)	Soil	PPM	5968	224	ND		647	36	45392	741	79	2	143	3	545	10	49	8	510890	Delta Premium	Rh	29			630861	7596636	1108919
2016-01-13	1899-12-31 09:21:00	#69-Avg(2)	Soil	PPM	6475	230	312	86	620	35	44737	722	76	2	151	3	500	9	43	8	510890	Delta Premium	Rh	29			630861	7596611	1108920
2016-01-13	1899-12-31 09:23:08	#70-Avg(2)	Soil	PPM	6105	222	297	84	718	37	45761	733	76	2	140	3	432	8	46	8	510890	Delta Premium	Rh	29			630861	7596586	1108921
2016-01-13	1899-12-31 09:29:47	#71-Avg(2)	Soil	PPM	9723	290	313	95	773	40	55686	919	77	2	160	4	445	8	61	9	510890	Delta Premium	Rh	29			630861	7596561	1108922
2016-01-13	1899-12-31 09:32:27	#72-Avg(2)	Soil	PPM	8613	271	388	94	806	40	53572	881	67	2	192	4	462	9	45	8	510890	Delta Premium	Rh	29			630861	7596536	1108923
2016-01-13	1899-12-31 09:34:47	#73-Avg(2)	Soil	PPM	8495	263	427	92	758	38	51898	836	83	2	176	4	346	7	38	8	510890	Delta Premium	Rh	29			630861	7596511	1108924
2016-01-13	1899-12-31 09:36:37	#74-Avg(2)	Soil	PPM	10797	312	481	101	1017	45	63142	1053	72	2	161	4	372	7	68	9	510890	Delta Premium	Rh	29			630861	7596486	1108925
2016-01-13	1899-12-31 09:38:34	#75-Avg(2)	Soil	PPM	8800	284	417	99	1002	46	67925	1144	75	2	121	3	320	6	47	8	510890	Delta Premium	Rh	29			630862	7596461	1108926
2016-01-13	1899-12-31 09:40:25	#76-Avg(2)	Soil	PPM	6775	237	290	88	939	41	56038	899	69	2	119	3	247	5	40	7	510890	Delta Premium	Rh	29			630862	7596436	1108927
2016-01-13	1899-12-31 09:42:21	#77-Avg(2)	Soil	PPM	7290	254	358	93	864	42	56694	945	69	2	127	3	347	7	57	8	510890	Delta Premium	Rh	29			630862	7596411	1108928
2016-01-13	1899-12-31 09:44:17	#78-Avg(2)	Soil	PPM	5517	210	ND		539	33	38412	613	86	2	165	4	399	7	67	8	510890	Delta Premium	Rh	29			630862	7596386	1108929
2016-01-13	1899-12-31 09:52:16	#79-Avg(2)	Soil	PPM	ND		ND		ND		581	23	ND		ND		ND		ND		510890	Delta Premium	Rh	29	Blank				1108930
2016-01-13	1899-12-31 09:54:01	#80-Avg(2)	Soil	PPM	10750	305	368	97	804	40	57330	942	67	2	163	4	355	7	34	8	510890	Delta Premium	Rh	29	Dup				1108931
2016-01-13	1899-12-31 09:55:43	#81-Avg(2)	Soil	PPM	4082	223	326	96	842	49	64807	1165	22	1.5	184	4	97	3	24	8	510890	Delta Premium	Rh	29	AMIS 0329	1108924			1108932
2016-01-13	1899-12-31 09:57:24	#82-Avg(2)	Soil	PPM	5060	198	283	78	409	29	30131	478	92	3	195	4	780	13	114	10	510890	Delta Premium	Rh	29			630862	7596361	1108933
2016-01-13	1899-12-31 09:59:20	#83-Avg(2)	Soil	PPM	4047	177	ND		304	26	25431	397	108	3	178	4	554	9	98	9	510890	Delta Premium	Rh	29			630862	7596336	1108934
2016-01-13	1899-12-31 10:00:57	#84-Avg(2)	Soil	PPM	4203	180	351	75	277	26	21805	346	117	3	178	4	730	12	141	10	510890	Delta Premium	Rh	29			630862	7596311	1108935
2016-01-13	1899-12-31 10:02:38	#85-Avg(2)	Soil	PPM	4496	183	ND		256	25	23738	372	103	3	201	4	608	10	68	8	510890	Delta Premium	Rh	29			630862	7596286	1108936
2016-01-13	1899-12-31 10:04:24	#86-Avg(2)	Soil	PPM	4055	177	ND		291	26	23269	366	106	3	201	4	595	10	64	8	510890	Delta Premium	Rh	29			630862	7596261	1108937
2016-01-13	1899-12-31 10:06:09	#87-Avg(2)	Soil	PPM	2677	148	ND		233	23	17782	273	88	2	190	4	239	4	39	7	510890	Delta Premium	Rh	29			630862	7596236	1108938
2016-01-13	1899-12-31 10:07:49	#88-Avg(2)	Soil	PPM	3618	169	270	72	249	25	22259	348	110	3	205	4	549	9	106	9	510890	Delta Premium	Rh	29			630862	7596211	1108939
2016-01-13	1899-12-31 10:09:34	#89-Avg(2)	Soil	PPM	4362	183	264	75	301	26	24392	385	112	3	209	4	681	11	75	9	510890	Delta Premium	Rh	29			630862	7596186	1108940
2016-01-13	1899-12-31 10:11:29	#90-Avg(2)	Soil	PPM	4487	186	307	76	335	27	27088	426	110	3	197	4	661	11	69	9	510890	Delta Premium	Rh	29			630862	7596161	1108941
2016-01-13	1899-12-31 10:13:29	#91-Avg(2)	Soil	PPM	3814	171	ND		279	25	20541	322	121	3	186	4	627	10	63	8	510890	Delta Premium	Rh	29			630862	7596136	1108942
2016-01-13	1899-12-31 10:15:21	#92-Avg(2)	Soil	PPM	4127	179	229	74	272	26	25089	394	105	3	184	4	732	12	78	9	510890	Delta Premium	Rh	29			630862	7596111	1108943
2016-01-13	1899-12-31 10:17:10	#93-Avg(2)	Soil	PPM	5026	194	320	77	254	26	24600	390	112	3	189	4	893	14	148	10	510890	Delta Premium	Rh	29			630862	7596086	1108944
2016-01-13	1899-12-31 10:18:46	#94-Avg(2)	Soil	PPM	4178	180	245	74	220	25	21401	341	113	3	206	4	893	14	77	9	510890	Delta Premium	Rh	29			630862	7596061	1108945
2016-01-13	1899-12-31 10:20:40	#95-Avg(2)	Soil	PPM	4537	184	295	75	243	25	22615	355	116	3	207	4	824	13	66	9	510890	Delta Premium	Rh	29			630862	7596036	1108946
2016-01-13	1899-12-31 10:22:22	#96-Avg(2)	Soil	PPM	4192	178	272	73	221	24	22146	348	114	3	194	4	661	11	58	8	510890	Delta Premium	Rh	29			630862	7596011	1108947
2016-01-13	1899-12-31 13:07:08	#98-Avg(2)	Soil	PPM	6717	232	345	86	563	34	44837	720	68	2	128	3	557	10	45	8	510890	Delta Premium	Rh	30			630952	7596901	1108948
2016-01-13	1899-12-31 13:10:09	#99-Avg(2)	Soil	PPM	6412	227	297	85	619	35	46676	747	68	2	125	3	418	8	47	8	510890	Delta Premium	Rh	30			630952	7596876	1108949
2016-01-13	1899-12-31 13:13:10	#100-Avg(2)	Soil	PPM	7416	253	324	92	830	41	55485	917	65	2	116	3	497	9	49	8	510890	Delta Premium	Rh	30			630952	7596851	1108950
2016-01-13	1899-12-31 13:15:19	#101-Avg(2)	Soil	PPM	7311	251	300	91	693	38	52746	871	67	2	130	3	440	8	46	8	510890	Delta Premium	Rh	30			630952	7596826	1108951
2016-01-13	1899-12-31 13:17:25	#102-Avg(2)	Soil	PPM	5410	208	ND		566	33	42283	669	75	2	138	3	497	9	47	8	510890	Delta Premium	Rh	30			630952	7596801	1108952
2016-01-13	1899-12-31 13:22:50	#103-Avg(2)	Soil	PPM	4281	223	ND		871	49	65564	1161	20.8	1.4	186	4	102	3	ND		510890	Delta Premium	Rh	30	AMIS 0329				1108953
2016-01-13	1899-12-31 13:25:29	#104-Avg(2)	Soil	PPM	ND		ND		ND		1241	32	ND		2.6	0.4	ND		ND		510890	Delta Premium	Rh	30	Blank				1108954
2016-01-13	1899-12-31 13:28:24	#105-Avg(2)	Soil	PPM	7750	253	364	90	599	35	48165	784	69	2	127	3	529	9	71	9	510890	Delta Premium	Rh	30	Dup	1108949			1108955
2016-01-13	1899-12-31 13:30:23	#106-Avg(2)	Soil	PPM	5075	201	ND		535	32	35823	568	74	2	153	3	493	9	47	8	510890	Delta Premium	Rh	30			630952	7596776	1108956
2016-01-13	1899-12-31 13:32:58	#107-Avg(2)	Soil	PPM	5756	223	315	87	768	39	52990	861	70	2	122	3	363	7	37	8	510890	Delta Premium	Rh	30			630952	7596751	1108957
2016-01-13	1899-12-31 13:35:11	#108-Avg(2)	Soil	PPM	6118	225	ND		737	38	48600	782	67	2	112	3	456	8	52	8	510890	Delta Premium	Rh	30			630952	7596726	1108958
2016-01-13	1899-12-31 13:37:57	#109-Avg(2)	Soil	PPM	6300	225	280	85	670	36	46767	747	76	2	137	3	547	10	46	8	510890	Delta Premium	Rh	30			630953	7596701	1108959
2016-01-13	1899-12-31 13:40:07	#110-Avg(2)	Soil	PPM	6299	224	281	84	566	34	41866	670	76	2	153	3	649	11	45	8	510890	Delta Premium	Rh	30			630953	7596676	1108960
2016-01-13	1899-12-31 13:42:35	#111-Avg(2)	Soil	PPM	5682	215	ND		684	36	47372	751	78	2	141	3	478	8	46	8	510890	Delta Premium	Rh	30			630953	7596651	1108961
2016-01-13	1899-12-31 13:44:58	#112-Avg(2)	Soil	PPM	5370	211	ND		714	37	45033	722	71	2	161	4	484	9	34	8	510890	Delta Premium	Rh	30			630953	7596626	1108962
2016-01-13	1899-12-31 13:47:31	#113-Avg(2)	Soil	PPM	6842	238	ND		784	39	52357	847	73	2	161	4	398	7	45	8	510890	Delta Premium	Rh	30			630953	7596601	1108963
2016-01-13	1899-12-31 13:49:23	#114-Avg(2)	Soil	PPM	6749	241	342	90	901	42	59660	973	68	2	116	3	352	7	33	8	510890	Delta Premium	Rh	30			630953	7596576	1108964
2016-01-13	1899-12-31 13:51:26	#115-Avg(2)	Soil	PPM	6727	234	ND		663	36	49424	794	70	2	133	3	396	7	51	8	510890	Delta Premium	Rh	30			630953	7596551	1108965
2016-01-13	1899-12-31 13:53:57	#116-Avg(2)	Soil	PPM	8326	280	392	100	863	44	68841	1174	61	2	125	3	514	10	31	8	510890	Delta Premium	Rh	30			630953	7596526	1108966
2016-01-13	1899-12-31 13:56:15	#117-Avg(2)	Soil	PPM	9852	292	455	98	922	43	64600	1059	68	2	155	4	346	7	40	8	510890	Delta Premium	Rh	30			630953	7596501	1108967
2016-01-13	1899-12-31 13:58:06	#118-Avg(2)	Soil	PPM	9353	282	374	95	887	42	64650	1050	71	2	160	4	331	6	48	8	510890	Delta Premium	Rh	30			630953	7596476	1108968
2016-01-13	1899-12-31 14:00:13	#119-Avg(2)	Soil	PPM	8682	267	343	92	924	41	60654	974	70	2	135	3	280	5	39	7	510890	Delta Premium	Rh	30			630953	7596451	1108969
2016-01-13	1899-12-31 14:02:04	#120-Avg(2)	Soil	PPM	7757	257	379	93	887	42	66459	1078	80	2	110	3	346	7	87	9	510890	Delta Premium	Rh	30			630953	7596426	1108970
2016-01-13	1899-12-31 14:04:11	#121-Avg(2)	Soil	PPM	5429	201	306	78	401	29	33097	515	97	3	159	3	561	9	89	9	510890	Delta Premium	Rh	30			630953	7596401	1108971
2016-01-13	1899-12-31 14:06:19	#122-Avg(2)	Soil	PPM	4636	183	281	73	260	25	22220	346	117	3	186	4	648	11	87	9	510890	Delta Premium	Rh	30			630953	7596376	1108972
2016-01-13	1899-12-31 14:08:18	#123-Avg(2)	Soil	PPM	3909	170	238	71	284	25	20721	321	115	3	173	3	655	11	107	9	510890	Delta Premium	Rh	30			630953	7596351	1108973
2016-01-13	1899-12-31 14:10:15	#124-Avg(2)	Soil	PPM	5037	191	225	74	331	27	26266	408	104	3	208	4	645	11	79	9	510890	Delta Premium	Rh	30			630953	7596326	1108974
2016-01-13	1899-12-31 14:12:08	#125-Avg(2)	Soil	PPM	4064	179	274	74	291	26	23468	372	105	3	199	4	739	12	68	9	510890	Delta Premium	Rh	30			630953	7596301	1108975
2016-01-13	1899-12-31 14:14:40	#126-Avg(2)	Soil	PPM	6282	231	ND		899	41	58489	944	66	2	118	3	273	5	41	7	510890	Delta Premium	Rh	30	Dup	1108964			1108976
2016-01-13	1899-12-31 14:16:30	#127-Avg(2)	Soil	PPM	4459	224	ND		833	48	64666	1137	22	1.4	186	4	100	3	ND		510890	Delta Premium	Rh	30	AMIS 0329				1108977
2016-01-13	1899-12-31 14:18:26	#128-Avg(2)	Soil	PPM	ND		ND		ND		1854	41	ND		3	0.4	ND		ND		510890	Delta Premium	Rh	30	Blank				1108978
2016-01-13	1899-12-31 14:20:40	#129-Avg(2)	Soil	PPM	5008	192	288	76	270	26	25770	403	111	3	207	4	686	11	81	9	510890	Delta Premium	Rh	30			630953	7596276	1108979
2016-01-13	1899-12-31 14:22:41	#130-Avg(2)	Soil	PPM	4549	186	323	76	258	26	26943	422	114	3	196	4	699	11	73	9	510890	Delta Premium	Rh	30			630953	7596251	1108980
2016-01-13	1899-12-31 14:24:29	#131-Avg(2)	Soil	PPM	4311	178	274	73	259	25	23272	361	115	3	217	4	600	10	71	8	510890	Delta Premium	Rh	30			630953	7596226	1108981
2016-01-13	1899-12-31 14:26:22	#132-Avg(2)	Soil	PPM	4699	189	339	77	327	27	26369	415	118	3	219	4	617	10	83	9	510890	Delta Premium	Rh	30			630953	7596201	1108982
2016-01-13	1899-12-31 14:28:18	#133-Avg(2)	Soil	PPM	3949	176	316	74	297	26	20667	328	112	3	236	5	765	12	90	9	510890	Delta Premium	Rh	30			630953	7596176	1108983
2016-01-13	1899-12-31 14:30:23	#134-Avg(2)	Soil	PPM	4628	183	358	75	246	24	20286	318	119	3	220	4	804	13	98	9	510890	Delta Premium	Rh	30			630954	7596151	1108984
2016-01-13	1899-12-31 14:32:06	#135-Avg(2)	Soil	PPM	5351	199	279	77	303	26	22289	356	119	3	226	4	887	14	101	10	510890	Delta Premium	Rh	30			630954	7596126	1108985
2016-01-13	1899-12-31 14:33:51	#136-Avg(2)	Soil	PPM	4806	189	308	76	275	26	24808	389	121	3	217	4	789	13	138	10	510890	Delta Premium	Rh	30			630954	7596101	1108986
2016-01-13	1899-12-31 14:35:39	#137-Avg(2)	Soil	PPM	4364	182	316	75	337	27	22435	353	105	3	216	4	753	12	73	9	510890	Delta Premium	Rh	30			630954	7596076	1108987
2016-01-13	1899-12-31 14:38:44	#138-Avg(2)	Soil	PPM	3606	170	236	72	461	29	21839	344	104	3	251	5	623	10	118	10	510890	Delta Premium	Rh	30			630954	7596051	1108988
